# Supplementary material for: Physical Activity as a Key Factor in Elevated BMI Among Children with Developmental Coordination Disorder: A Cross-Sectional Analysis
Source: Children (Basel). 2025 Sep 4;12(9):1178. doi: 10.3390/children12091178 (PMC12468642; doi:10.3390/children12091178)
Supplement: Supplementary file 1 [file children-12-01178-s001.zip]

Archive with 2 entries (2 files):
- Code for publishing article - Lifestyle on DCD.R
- Database - Lifestyle on DCD.xlsx
