# Supplementary material for: Physical Activity as a Key Factor in Elevated BMI Among Children with Developmental Coordination Disorder: A Cross-Sectional Analysis
Source: Children (Basel). 2025 Sep 4;12(9):1178. doi: 10.3390/children12091178 (PMC12468642; doi:10.3390/children12091178)
Supplement: Supplementary file 1 [file children-12-01178-s001.zip › Code for publishing article - Lifestyle on DCD.R]

#### Reset ----
rm(list=ls())
#### Install and load libraries ----
install.packages("readxl")
install.packages("dplyr")
install.packages("writexl")
install.packages("openxlsx")
install.packages("rlang")
install.packages("lsr")
install.packages("ggplot2")
install.packages('effsize')
install.packages('effects')
install.packages("nnet")
install.packages('reshape2')
install.packages("gridExtra")
install.packages("skimr")
install.packages("DataExplorer")
install.packages("boot")
install.packages("broom")
install.packages("mediation")
install.packages("cowplot")
install.packages("ggforce")
install.packages("purrr")
install.packages("png")
install.packages("grid")
install.packages("tiff")

library(readxl)
library(dplyr)
library(writexl)
library(openxlsx)
library(rlang)
library(lsr)
library(ggplot2)
library(effsize)
library(effects)
library(nnet)
library(reshape2)
library(gridExtra)
library(skimr)
library(DataExplorer)
library(boot)
library(broom)
library(mediation)
library(tibble)
library(cowplot)
library(ggforce)
library(purrr)
library(png)
library(grid)
library(tiff)

#### Choose your directory ----
database_path <- "G:/Mi unidad/Tesis Pablo/Artículo Healthy Habits/Docs para MDPI/Supporting information/Database - Lifestyle on DCD.xlsx"

#### Read the data from the Excel file ----

Database_lifestyle <- read_excel(database_path)
View(Database_lifestyle)


#### Development of the functions required for the analyses ----
# Function to recode nutritional categories to numeric
recode_nutrition <- function(x) {
  recode(x,
         "underweight" = 0,
         "normal" = 1,
         "overweight" = 2,
         "obesity" = 3)
}

# Function to reverse recoding (numeric to label)
label_nutrition <- function(x) {
  recode(as.character(x),
         "0" = "underweight",
         "1" = "normal",
         "2" = "overweight",
         "3" = "obesity")
}  

# Function to summarise counts and percentages and relabel categories
summarise_classification <- function(data, var) {
  data %>%
    group_by({{ var }}) %>%
    summarise(
      Count = n(),
      Percentage = round(n() / nrow(data) * 100, 1),
      .groups = "drop"
    ) %>%
    mutate(Category = label_nutrition({{ var }})) %>%
    select(Category, Count, Percentage)
}

# Function to create a contingency table with column percentages (TD/pDCD) by MABC
cross_tab_res_by_column_MABC <- function(var1, var2) {
  # Define the desired order of categories
  ordered_categories <- c("underweight", "normal", "overweight", "obesity")
  
  # Ensure the variable has that order as a factor
  df_MABC_BMI[[var1]] <- factor(df_MABC_BMI[[var1]], levels = ordered_categories)
  
  # Create absolute frequency table
  tab <- table(df_MABC_BMI[[var1]], df_MABC_BMI[[var2]])
  
  # Calculate column percentages
  prop <- prop.table(tab, margin = 2) * 100
  
  # Rename columns
  colnames(tab) <- colnames(prop) <- ifelse(colnames(tab) == "0", "TD", "pDCD")
  
  # Ensure all rows are present
  for (cat in ordered_categories) {
    if (!(cat %in% rownames(tab))) {
      tab <- rbind(tab, setNames(rep(0, ncol(tab)), colnames(tab)))
      rownames(tab)[nrow(tab)] <- cat
    }
    if (!(cat %in% rownames(prop))) {
      prop <- rbind(prop, setNames(rep(0, ncol(prop)), colnames(prop)))
      rownames(prop)[nrow(prop)] <- cat
    }
  }
  
  # Sort rows
  tab <- tab[ordered_categories, , drop = FALSE]
  prop <- prop[ordered_categories, , drop = FALSE]
  
  # Combine percentages and frequencies into one table
  combined <- matrix(paste0(tab, " (", round(prop, 1), "%)"),
                     nrow = nrow(tab), ncol = ncol(tab),
                     dimnames = dimnames(tab))
  
  as.data.frame.matrix(combined)
}

# Function to create a contingency table with column percentages (TD/pDCD) by FUNMOVES
cross_tab_res_by_column_FUNMOVES <- function(var1, var2) {
  # Define the desired order of categories
  ordered_categories <- c("underweight", "normal", "overweight", "obesity")
  
  # Ensure the variable has that order as a factor
  df_BMI[[var1]] <- factor(df_BMI[[var1]], levels = ordered_categories)
  
  # Create absolute frequency table
  tab <- table(df_BMI[[var1]], df_BMI[[var2]])
  
  # Calculate column percentages
  prop <- prop.table(tab, margin = 2) * 100
  
  # Rename columns
  colnames(tab) <- colnames(prop) <- ifelse(colnames(tab) == "0", "TD", "pDCD")
  
  # Ensure all rows are present
  for (cat in ordered_categories) {
    if (!(cat %in% rownames(tab))) {
      tab <- rbind(tab, setNames(rep(0, ncol(tab)), colnames(tab)))
      rownames(tab)[nrow(tab)] <- cat
    }
    if (!(cat %in% rownames(prop))) {
      prop <- rbind(prop, setNames(rep(0, ncol(prop)), colnames(prop)))
      rownames(prop)[nrow(prop)] <- cat
    }
  }
  
  # Sort rows
  tab <- tab[ordered_categories, , drop = FALSE]
  prop <- prop[ordered_categories, , drop = FALSE]
  
  # Combine percentages and frequencies into one table
  combined <- matrix(paste0(tab, " (", round(prop, 1), "%)"),
                     nrow = nrow(tab), ncol = ncol(tab),
                     dimnames = dimnames(tab))
  
  as.data.frame.matrix(combined)
}

# Function to create ordered absolute frequency tables for FUNMOVES
cross_tab_counts_by_column_FUN <- function(var1, var2) {
  ordered_categories <- c("underweight", "normal", "overweight", "obesity")
  df_BMI[[var1]] <- factor(df_BMI[[var1]], levels = ordered_categories)
  
  tab <- table(df_BMI[[var1]], df_BMI[[var2]])
  colnames(tab) <- ifelse(colnames(tab) == "0", "TD", "pDCD")
  
  # Ensure all rows are present
  for (cat in ordered_categories) {
    if (!(cat %in% rownames(tab))) {
      tab <- rbind(tab, setNames(rep(0, ncol(tab)), colnames(tab)))
      rownames(tab)[nrow(tab)] <- cat
    }
  }
  tab <- tab[ordered_categories, , drop = FALSE]
  return(tab)
}

# Function to create ordered absolute frequency tables for MABC
cross_tab_counts_by_column_MABC <- function(var1, var2) {
  ordered_categories <- c("underweight", "normal", "overweight", "obesity")
  df_MABC_BMI[[var1]] <- factor(df_MABC_BMI[[var1]], levels = ordered_categories)
  
  tab <- table(df_MABC_BMI[[var1]], df_MABC_BMI[[var2]])
  colnames(tab) <- ifelse(colnames(tab) == "0", "TD",
                          ifelse(colnames(tab) == "1", "pDCD", colnames(tab)))
  
  missing_rows <- setdiff(ordered_categories, rownames(tab))
  if (length(missing_rows) > 0) {
    for (cat in missing_rows) {
      new_row <- matrix(0, nrow = 1, ncol = ncol(tab),
                        dimnames = list(cat, colnames(tab)))
      tab <- rbind(tab, new_row)
    }
  }
  
  tab <- tab[ordered_categories, , drop = FALSE]
  return(tab)
}

# Function to create percentage frequency tables for MABC
cross_tab_percent_by_column_MABC <- function(var1, var2) {
  ordered_categories <- c("underweight", "normal", "overweight", "obesity")
  df_MABC_BMI[[var1]] <- factor(df_MABC_BMI[[var1]], levels = ordered_categories)
  
  tab <- table(df_MABC_BMI[[var1]], df_MABC_BMI[[var2]])
  colnames(tab) <- ifelse(colnames(tab) == "0", "TD",
                          ifelse(colnames(tab) == "1", "pDCD", colnames(tab)))
  
  missing_rows <- setdiff(ordered_categories, rownames(tab))
  if (length(missing_rows) > 0) {
    for (cat in missing_rows) {
      new_row <- matrix(0, nrow = 1, ncol = ncol(tab),
                        dimnames = list(cat, colnames(tab)))
      tab <- rbind(tab, new_row)
    }
  }
  
  tab <- tab[ordered_categories, , drop = FALSE]
  tab_percent <- prop.table(tab, margin = 2) * 100
  
  return(round(tab_percent, 2))
}

# Function for statistical analysis
analyze_table <- function(table, name) {
  table <- table[rowSums(table, na.rm = TRUE) > 0, , drop = FALSE]
  table <- table[, colSums(table, na.rm = TRUE) > 0, drop = FALSE]
  
  if (nrow(table) < 2 || ncol(table) < 2) {
    return(data.frame(
      Comparison = name,
      Chi_squared = NA,
      df = NA,
      p_value = NA,
      Cramers_V = NA
    ))
  }
  
  result <- tryCatch({
    chi <- chisq.test(table)
    v <- cramersV(table)
    data.frame(
      Comparison = name,
      Chi_squared = round(chi$statistic, 3),
      df = chi$parameter,
      p_value = round(chi$p.value, 4),
      Cramers_V = round(v, 3)
    )
  }, error = function(e) {
    data.frame(
      Comparison = name,
      Chi_squared = NA,
      df = NA,
      p_value = NA,
      Cramers_V = NA
    )
  })
  
  return(result)
}

# Function to assess normality
assess_normality <- function(data, group, variable) {
  levels <- unique(data[[group]])
  
  results <- lapply(levels, function(level) {
    values <- data[data[[group]] == level, variable, drop = TRUE]
    values <- values[!is.na(values)]
    
    if (length(values) < 3) {
      return(data.frame(
        Group = level,
        N = length(values),
        Shapiro_p = NA,
        Normal = NA
      ))
    }
    
    test <- shapiro.test(values)
    data.frame(
      Group = level,
      N = length(values),
      Shapiro_p = round(test$p.value, 4),
      Normal = test$p.value > 0.05
    )
  })
  
  do.call(rbind, results)
}

# Function for numerical analysis
numerical_analysis <- function(data, group, variable) {
  data <- data %>% filter(!is.na(.data[[group]]), !is.na(.data[[variable]]))
  
  summary_stats <- data %>%
    group_by(across(all_of(group))) %>%
    summarise(
      mean = mean(.data[[variable]], na.rm = TRUE),
      sd = sd(.data[[variable]], na.rm = TRUE),
      n = n(),
      .groups = "drop"
    )
  
  levels <- unique(data[[group]])
  group1 <- data[data[[group]] == levels[1], variable, drop = TRUE]
  group2 <- data[data[[group]] == levels[2], variable, drop = TRUE]
  
  normal1 <- shapiro.test(group1)$p.value > 0.05
  normal2 <- shapiro.test(group2)$p.value > 0.05
  
  if (normal1 && normal2) {
    test <- t.test(group1, group2, alternative = "two.sided")
    test_type <- ifelse(test$parameter == (length(group1) + length(group2) - 2), "t-test (Student)", "t-test (Welch)")
    d <- cohen.d(group1, group2, hedges.correction = TRUE)$estimate
  } else {
    test <- wilcox.test(group1, group2, alternative = "greater")
    test_type <- "Mann-Whitney U"
    d <- NA
  }
  
  list(
    summary = summary_stats,
    mean_difference = diff(rev(summary_stats$mean)),  # pDCD - TD
    statistic = test$statistic,
    p_value = test$p.value,
    test_type = test_type,
    cohen_d = d,
    normality = data.frame(
      Group = levels,
      Normal = c(normal1, normal2)
    )
  )
}

# Function for categorical analysis
categorical_analysis <- function(data, group, variable) {
  table_freq <- table(data[[group]], data[[variable]])
  min_freq <- min(table_freq)
  
  if (any(table_freq < 5)) {
    test <- fisher.test(table_freq)
    method <- "Fisher"
  } else {
    test <- chisq.test(table_freq)
    method <- "Chi-squared"
  }
  
  list(
    frequency_table = table_freq,
    method = method,
    p_value = test$p.value
  )
}

#### Generation of the required variables and data filtering ----
# NEW database: Apply recoding to each classification variable
df <- Database_lifestyle %>%
  mutate(
    AEP2018_recoded = recode_nutrition(AEP2018),
    FundOrb_recoded = recode_nutrition(FundOrb),
    WHO_recoded = recode_nutrition(WHO),
    Arriba2016_recoded = recode_nutrition(Arriba2016)
  )
# Create ordered categories
ordered_categories <- c("underweight", "normal", "overweight", "obesity")
# NEW database: Filter valid cases of MABC
df_MABC <- df %>% filter(!is.na(MABCStat))

# NEW database: Filter the databases to get only children with Illness == 0
df_no_illness <- df %>% filter(Illness == 0)
df_MABC_no_illness <- df_MABC %>% filter(Illness == 0)

# NEW database: Filter the databases to get only children with anthropometric measures
df_BMI <- df %>% filter(!is.na(BMI))

df_MABC_BMI <- df_MABC %>% filter(!is.na(BMI))

# NEW database: Filter the databases to get only children with bodyfat valid
df_Bodyfat <- df %>% filter(!is.na(Bodyfat))

df_MABC_Bodyfat <- df_MABC %>% filter(!is.na(Bodyfat))

# NEW database: Filter the databases to get only children with diet questionaire
df_diet <- df %>% filter(!is.na(DietTotal))

df_MABC_diet <- df_MABC %>% filter(!is.na(DietTotal))

#### General visualization ----

set.seed(123)
skim(Database_lifestyle)
create_report(Database_lifestyle, 
              output_file = "Reporte_Healthy_Habits.html")

skim(df_no_illness)
create_report(df_no_illness, 
              output_file = "Reporte_No_Illness.html")

skim(df_diet)
create_report(df_diet, 
              output_file = "Reporte_Diet.html")

skim(df_BMI)
create_report(df_BMI, 
              output_file = "Reporte_BMI.html")
set.seed(123)
R<- 5000

#### Table 1: Description of the sample----

# Convert Yeargroup to character to allow binding with "Total"
Database_lifestyle <- Database_lifestyle %>%
  mutate(Yeargroup = as.character(Yeargroup))

# Create the summary table
Table1 <- Database_lifestyle %>%
  group_by(Yeargroup) %>%
  summarise(
    Participants = n(),
    Boys = paste0(sum(Sex == 1), " (", round(mean(Sex == 1) * 100, 1), "%)"),
    Girls = paste0(sum(Sex == 2), " (", round(mean(Sex == 2) * 100, 1), "%)"),
    Bodyfat_mean = round(mean(Bodyfat, na.rm = TRUE), 2),
    Bodyfat_sd = round(sd(Bodyfat, na.rm = TRUE), 2),
    BMI_mean = round(mean(BMI, na.rm = TRUE), 2),
    BMI_sd = round(sd(BMI, na.rm = TRUE), 2),
    FUNMOVESPer_mean = round(mean(FUNMOVESPer, na.rm = TRUE), 2),
    FUNMOVESPer_sd = round(sd(FUNMOVESPer, na.rm = TRUE), 2),
    MABC_T_mean = round(mean(MABC_T, na.rm = TRUE), 2),
    MABC_T_sd = round(sd(MABC_T, na.rm = TRUE), 2)
  ) %>%
  bind_rows(
    Database_lifestyle %>%
      summarise(
        Yeargroup = "Total",
        Participants = n(),
        Boys = paste0(sum(Sex == 1), " (", round(mean(Sex == 1) * 100, 1), "%)"),
        Girls = paste0(sum(Sex == 2), " (", round(mean(Sex == 2) * 100, 1), "%)"),
        Bodyfat_mean = round(mean(Bodyfat, na.rm = TRUE), 2),
        Bodyfat_sd = round(sd(Bodyfat, na.rm = TRUE), 2),
        BMI_mean = round(mean(BMI, na.rm = TRUE), 2),
        BMI_sd = round(sd(BMI, na.rm = TRUE), 2),
        FUNMOVESPer_mean = round(mean(FUNMOVESPer, na.rm = TRUE), 2),
        FUNMOVESPer_sd = round(sd(FUNMOVESPer, na.rm = TRUE), 2),
        MABC_T_mean = round(mean(MABC_T, na.rm = TRUE), 2),
        MABC_T_sd = round(sd(MABC_T, na.rm = TRUE), 2)
      )
  )


#### Table 2: Summary by obesity status classifications ----
# Apply the function to each classification variable
aep_summary <- summarise_classification(df, AEP2018_recoded)
orb_summary <- summarise_classification(df, FundOrb_recoded)
who_summary <- summarise_classification(df, WHO_recoded)
arriba_summary <- summarise_classification(df, Arriba2016_recoded)

# View results
aep_summary
orb_summary
who_summary
arriba_summary

#### Table 3A: Create unique criterion column ----

# Ensure columns are ordered factors
classifications <- c("FundOrb", "WHO", "Arriba2016", "AEP2018")
df[classifications] <- lapply(df[classifications], function(x) {
  factor(x, levels = ordered_categories, ordered = TRUE)
})

# Calculate agreement between classification pairs
agreements <- combn(classifications, 2, simplify = FALSE, FUN = function(pair) {
  sum(df[[pair[1]]] == df[[pair[2]]], na.rm = TRUE)
})
pair_names <- combn(classifications, 2, FUN = function(x) paste(x, collapse = " vs "))
agreement_df_BMI <- data.frame(Comparison = pair_names, Matches = unlist(agreements))

# Determine the best classification (the one with most matches)
match_counts <- sapply(classifications, function(classif) {
  sum(sapply(classifications[classifications != classif], function(other) {
    sum(df[[classif]] == df[[other]], na.rm = TRUE)
  }))
})
best_classification <- names(which.max(match_counts))

# Create column for majority vote classification
df_BMI$MajorityVoteClassification <- apply(df_BMI[classifications], 1, function(row) {
  votes <- table(factor(row, levels = ordered_categories))
  max_vote <- max(votes)
  top_categories <- names(votes[votes == max_vote])
  
  if (length(top_categories) == 1) {
    return(top_categories)
  } else {
    # In case of tie, use the category from the best classification
    return(as.character(row[best_classification]))
  }
})
df_MABC_BMI$MajorityVoteClassification <- apply(df_MABC_BMI[classifications], 1, function(row) {
  votes <- table(factor(row, levels = ordered_categories))
  max_vote <- max(votes)
  top_categories <- names(votes[votes == max_vote])
  
  if (length(top_categories) == 1) {
    return(top_categories)
  } else {
    # In case of tie, use the category from the best classification
    return(as.character(row[best_classification]))
  }
})

#### Table 3: FUNMOVES and MABC % classification according to criteria ----

# Create tables of percentages
aep_funmoves_res <- cross_tab_res_by_column_FUNMOVES("AEP2018", "FUNMOVESStat")
aep_mabc_res     <- cross_tab_res_by_column_MABC("AEP2018", "MABCStat")

orb_funmoves_res <- cross_tab_res_by_column_FUNMOVES( "FundOrb", "FUNMOVESStat")
orb_mabc_res     <- cross_tab_res_by_column_MABC("FundOrb", "MABCStat")

who_funmoves_res <- cross_tab_res_by_column_FUNMOVES("WHO", "FUNMOVESStat")
who_mabc_res     <- cross_tab_res_by_column_MABC("WHO", "MABCStat")

arriba_funmoves_res <- cross_tab_res_by_column_FUNMOVES("Arriba2016", "FUNMOVESStat")
arriba_mabc_res     <- cross_tab_res_by_column_MABC("Arriba2016", "MABCStat")

majority_funmoves_res <- cross_tab_res_by_column_FUNMOVES("MajorityVoteClassification", "FUNMOVESStat")
majority_mabc_res     <- cross_tab_res_by_column_MABC("MajorityVoteClassification", "MABCStat")

# View results
aep_funmoves_res
aep_mabc_res
orb_funmoves_res
orb_mabc_res
who_funmoves_res
who_mabc_res
arriba_funmoves_res
arriba_mabc_res
majority_funmoves_res
majority_mabc_res


#### Table 4: Body composition group comparison ----

# Create absolute frequency tables
aep_funmoves_n <- cross_tab_counts_by_column_FUN("AEP2018", "FUNMOVESStat")
aep_mabc_n     <- cross_tab_counts_by_column_MABC("AEP2018", "MABCStat")

orb_funmoves_n <- cross_tab_counts_by_column_FUN("FundOrb", "FUNMOVESStat")
orb_mabc_n     <- cross_tab_counts_by_column_MABC("FundOrb", "MABCStat")

who_funmoves_n <- cross_tab_counts_by_column_FUN("WHO", "FUNMOVESStat")
who_mabc_n     <- cross_tab_counts_by_column_MABC("WHO", "MABCStat")

arriba_funmoves_n <- cross_tab_counts_by_column_FUN("Arriba2016", "FUNMOVESStat")
arriba_mabc_n     <- cross_tab_counts_by_column_MABC("Arriba2016", "MABCStat")

majority_funmoves_n <- cross_tab_counts_by_column_FUN("MajorityVoteClassification", "FUNMOVESStat")
majority_mabc_n     <- cross_tab_counts_by_column_MABC("MajorityVoteClassification", "MABCStat")

# View absolute frequency tables
aep_funmoves_n
aep_mabc_n
orb_funmoves_n
orb_mabc_n
who_funmoves_n
who_mabc_n
arriba_funmoves_n
arriba_mabc_n
majority_funmoves_n
majority_mabc_n

# Create percentage tables for MABC
aep_mabc_per     <- cross_tab_percent_by_column_MABC("AEP2018", "MABCStat")
orb_mabc_per     <- cross_tab_percent_by_column_MABC("FundOrb", "MABCStat")
who_mabc_per     <- cross_tab_percent_by_column_MABC("WHO", "MABCStat")
arriba_mabc_per  <- cross_tab_percent_by_column_MABC("Arriba2016", "MABCStat")
majority_mabc_per <- cross_tab_percent_by_column_MABC("MajorityVoteClassification", "MABCStat")

# View percentage tables
aep_mabc_per
orb_mabc_per
who_mabc_per
arriba_mabc_per
majority_mabc_per

# Run statistical comparisons
summary_list <- list(
  analyze_table(aep_funmoves_n, "AEP vs FUNMOVES"),
  analyze_table(aep_mabc_per, "AEP vs MABC"),
  analyze_table(orb_funmoves_n, "Orbegozo vs FUNMOVES"),
  analyze_table(orb_mabc_per, "Orbegozo vs MABC"),
  analyze_table(who_funmoves_n, "WHO vs FUNMOVES"),
  analyze_table(who_mabc_per, "WHO vs MABC"),
  analyze_table(arriba_funmoves_n, "Arriba2016 vs FUNMOVES"),
  analyze_table(arriba_mabc_per, "Arriba2016 vs MABC"),
  analyze_table(majority_funmoves_n, "Majority vs FUNMOVES"),
  analyze_table(majority_mabc_per, "Majority vs MABC")
)

summary_obesity <- do.call(rbind, summary_list)
print(summary_obesity)

#### Fig 1: Body compositions ----

# Create example data frames for each classification group
FUNMOVES_TD <- data.frame(
  Category = c("Obesity", "Overweight", "Underweight"),
  AEP = c(10.6, 11.5, 0.5),
  Orb = c(1.9, 11.5, 9.1),
  WHO = c(10.6, 18.3, 0.5),
  Arr = c(7.2, 9.6, 0.5),
  Maj = c(7.2, 10.1, 0.5)
)

FUNMOVES_pDCD <- data.frame(
  Category = c("Obesity", "Overweight", "Underweight"),
  AEP = c(33.3, 18.5, 0),
  Orb = c(18.5, 29.6, 7.4),
  WHO = c(29.6, 33.3, 0),
  Arr = c(29.6, 22.2, 0),
  Maj = c(29.6, 22.2, 0)
)

MABC_TD <- data.frame(
  Category = c("Obesity", "Overweight", "Underweight"),
  AEP = c(21.0, 12.5, 0),
  Orb = c(3.1, 25.0, 9.4),
  WHO = c(18.8, 21.9, 0),
  Arr = c(18.8, 12.5, 0),
  Maj = c(18.8, 12.5, 0)
)

MABC_pDCD <- data.frame(
  Category = c("Obesity", "Overweight", "Underweight"),
  AEP = c(33.3, 6.7, 0),
  Orb = c(26.7, 13.3, 1.0),
  WHO = c(33.3, 13.3, 0),
  Arr = c(33.3, 6.7, 0),
  Maj = c(33.3, 6.7, 0)
)

# Function to create a heatmap from a data frame
create_heatmap <- function(df, title) {
  df_melt <- melt(df, id.vars = "Category")
  ggplot(df_melt, aes(x = variable, y = Category, fill = value)) +
    geom_tile(color = "white") +
    geom_text(aes(label = ifelse(is.na(value), "", sprintf("%.1f", value))), size = 4) +
    scale_fill_gradient(low = "white", high = "red", na.value = "grey90", limits = c(0, 35)) +
    labs(title = title, x = "", y = "") +
    theme_minimal()
}

# Generate the four heatmaps
p1 <- create_heatmap(FUNMOVES_TD, "a) FUNMOVES - TD")
p2 <- create_heatmap(FUNMOVES_pDCD, "b) FUNMOVES - pDCD")
p3 <- create_heatmap(MABC_TD, "c) MABC-2 - TD")
p4 <- create_heatmap(MABC_pDCD, "d) MABC-2 - pDCD")

# Arrange all heatmaps in a 2x2 grid
grid.arrange(p1, p2, p3, p4, ncol = 2)

#### Table 5: Body fat % comparison ----
# Calculate mean and standard deviation of Bodyfat for FUNMOVESStat = 0
mean_FUNMOVES_0 <- mean(df_Bodyfat$Bodyfat[df_Bodyfat$FUNMOVESStat == 0], na.rm = TRUE)
sd_FUNMOVES_0 <- sd(df_Bodyfat$Bodyfat[df_Bodyfat$FUNMOVESStat == 0], na.rm = TRUE)

# Calculate mean and standard deviation of Bodyfat for FUNMOVESStat = 1
mean_FUNMOVES_1 <- mean(df_Bodyfat$Bodyfat[df_Bodyfat$FUNMOVESStat == 1], na.rm = TRUE)
sd_FUNMOVES_1 <- sd(df_Bodyfat$Bodyfat[df_Bodyfat$FUNMOVESStat == 1], na.rm = TRUE)

# Calculate mean and standard deviation of Bodyfat for MABCStat = 0 (excluding NAs)
mean_MABC_0 <- mean(df_Bodyfat$Bodyfat[df_Bodyfat$MABCStat == 0], na.rm = TRUE)
sd_MABC_0 <- sd(df_Bodyfat$Bodyfat[df_Bodyfat$MABCStat == 0], na.rm = TRUE)

# Calculate mean and standard deviation of Bodyfat for MABCStat = 1 (excluding NAs)
mean_MABC_1 <- mean(df_Bodyfat$Bodyfat[df_Bodyfat$MABCStat == 1], na.rm = TRUE)
sd_MABC_1 <- sd(df_Bodyfat$Bodyfat[df_Bodyfat$MABCStat == 1], na.rm = TRUE)

# Print results
cat("FUNMOVESStat = 0: Mean =", mean_FUNMOVES_0, ", SD =", sd_FUNMOVES_0, "\n")
cat("FUNMOVESStat = 1: Mean =", mean_FUNMOVES_1, ", SD =", sd_FUNMOVES_1, "\n")
cat("MABCStat = 0: Mean =", mean_MABC_0, ", SD =", sd_MABC_0, "\n")
cat("MABCStat = 1: Mean =", mean_MABC_1, ", SD =", sd_MABC_1, "\n")

# Assess normality
assess_normality(df_Bodyfat, group = "FUNMOVESStat", variable = "Bodyfat")
assess_normality(df_MABC_Bodyfat, group = "MABCStat", variable = "Bodyfat")

# Mann-Whitney U test for FUNMOVESStat
mw_funmoves <- wilcox.test(Bodyfat ~ FUNMOVESStat, data = df_Bodyfat, alternative = "two.sided")
print(mw_funmoves)

# Mann-Whitney U test for MABCStat
mw_mabc <- wilcox.test(Bodyfat ~ MABCStat, data = df_MABC_Bodyfat, alternative = "two.sided")
print(mw_mabc)
#### Table 6: Differences in physical activity ----

# Assess normality for PAQC variables
assess_normality(df_no_illness, group = "FUNMOVESStat", variable = "TotalPAQC")
assess_normality(df_no_illness, group = "FUNMOVESStat", variable = "WeekPAQC")
assess_normality(df_MABC_no_illness, group = "MABCStat", variable = "TotalPAQC")
assess_normality(df_MABC_no_illness, group = "MABCStat", variable = "WeekPAQC")

# Run analyses
cat("=== Analysis by FUNMOVESStat ===\n")
print(numerical_analysis(df_no_illness, "FUNMOVESStat", "TotalPAQC"))
print(numerical_analysis(df_no_illness, "FUNMOVESStat", "WeekPAQC"))
print(categorical_analysis(df_no_illness, "FUNMOVESStat", "ClasTotalPAQC"))
print(categorical_analysis(df_no_illness, "FUNMOVESStat", "ClasWeekPAQC"))

cat("\n=== Analysis by MABCStat ===\n")
print(numerical_analysis(df_MABC_no_illness, "MABCStat", "TotalPAQC"))
print(numerical_analysis(df_MABC_no_illness, "MABCStat", "WeekPAQC"))
print(categorical_analysis(df_MABC_no_illness, "MABCStat", "ClasTotalPAQC"))
print(categorical_analysis(df_MABC_no_illness, "MABCStat", "ClasWeekPAQC"))

#### Table 7: Differences in diet ----

# Assess normality for PAQC variables
assess_normality(df_diet, group = "FUNMOVESStat", variable = "DietTotal")
assess_normality(df_MABC_diet, group = "MABCStat", variable = "DietTotal")
# Run analyses
cat("=== Analysis by FUNMOVESStat ===\n")
print(numerical_analysis(df_diet, "FUNMOVESStat", "DietTotal"))
print(categorical_analysis(df_diet, "FUNMOVESStat", "DietClas"))
cat("\n=== Analysis by MABCStat ===\n")
print(numerical_analysis(df_MABC_diet, "MABCStat", "DietTotal"))
print(categorical_analysis(df_MABC_diet, "MABCStat", "DietClas"))


#### Combined analyses ----
#### DietTotal adjusted by Age and Sex compared on FUNMOVES&MABC ----
set.seed(123)
stat_coef <- function(data, indices) {
  d <- data[indices, ]
  fit <- lm(DietTotal ~ FUNMOVESStat + Age + Sex, data = d)
  coef(fit)["FUNMOVESStat"]
}
boot_coef <- boot(df, stat_coef, R = 5000)
boot.ci(boot_coef, type = "perc")
# Intervals : 
#   Level     Percentile     
# 95%   ( -1.1145, 0.4462 )  
# Filter complete cases for the variables we use
df_fm <- df[ 
  !is.na(df$FUNMOVESStat) & 
    !is.na(df$DietTotal) &
    !is.na(df$Age) &
    !is.na(df$Sex), ]

# Indices for each level of FUNMOVESStat
idx0 <- which(df_fm$FUNMOVESStat == 0)  # TD group
idx1 <- which(df_fm$FUNMOVESStat == 1)  # pDCD group

reps_fm <- numeric(R)  # Vector to store bootstrap coefficients

for (i in seq_len(R)) {
  # 1) Resample each group separately
  samp0 <- sample(idx0, length(idx0), replace = TRUE)
  samp1 <- sample(idx1, length(idx1), replace = TRUE)
  idx   <- c(samp0, samp1)
  
  # 2) Fit the linear model
  fit <- lm(DietTotal ~ FUNMOVESStat + Age + Sex, data = df_fm[idx, ])
  
  # 3) Extract the coefficient (search using grep instead of fixed name)
  coefs <- coef(fit)
  sel   <- grep("^FUNMOVESStat", names(coefs), value = TRUE)
  reps_fm[i] <- coefs[sel[1]]
}

# 4) Manually compute the 95% percentile confidence interval
ci_FUN_coef <- quantile(reps_fm, probs = c(0.025, 0.975), na.rm = TRUE)
ci_FUN_coef
# 2.5%     97.5% 
#  -1.074463  0.425340


# DietTotal adjusted by Age and Sex on MABC
set.seed(123)

df_clean <- na.omit(df_MABC[, c("DietTotal", "MABCStat", "Age", "Sex")])

stat_coef_MABC <- function(data, indices) {
  d <- data[indices, ]
  fit <- lm(DietTotal ~ MABCStat + Age + Sex, data = d)
  coef(fit)["MABCStat"]
}
boot_coef_MABC <- boot(df_clean, stat_coef_MABC, R = 5000)
boot.ci(boot_coef_MABC, type = "perc")
# Intervals : 
#   Level     Percentile     
# 95%   (-1.9095,  0.9263 )  

# Stratified Bootstrap
# Filter only complete cases for MABCStat, DietTotal, Age, and Sex
df_mabc <- df[
  !is.na(df$MABCStat) &
    !is.na(df$DietTotal) &
    !is.na(df$Age) &
    !is.na(df$Sex), ]

# Check that there are no NA values left in the stratum
table(is.na(df_mabc$MABCStat))
# Should return: FALSE ncases

# Now we run the stratified bootstrap
boot_coef_strat <- boot(
  data      = df_mabc,
  statistic = stat_coef_MABC,
  R         = 5000,
  strata    = df_mabc$MABCStat    # no NA values here
)

# Extract coefficients and manually compute percentiles
coef_reps2 <- boot_coef_strat$t[,1]
quantile(coef_reps2, probs = c(0.025, 0.975))
# 2.5%      97.5% 
#   -1.8918783  0.9309087
#### Bodyfat adjusted by Age and Sex compared on FUNMOVES&MABC ----
set.seed(123)
stat_coef <- function(data, indices) {
  d <- data[indices, ]
  fit <- lm(Bodyfat ~ FUNMOVESStat + Age + Sex, data = d)
  coef(fit)["FUNMOVESStat"]
}
boot_coef <- boot(df, stat_coef, R = 5000)
boot.ci(boot_coef, type = "perc")
# Intervals : 
#   Level     Percentile     
# 95%   ( 3.992, 10.239 )  
# Filter complete cases for the variables we use
df_fm <- df[ 
  !is.na(df$FUNMOVESStat) & 
    !is.na(df$Bodyfat) &
    !is.na(df$Age) &
    !is.na(df$Sex), ]

# Indices for each level of FUNMOVESStat
idx0 <- which(df_fm$FUNMOVESStat == 0)  # TD group
idx1 <- which(df_fm$FUNMOVESStat == 1)  # pDCD group

reps_fm <- numeric(R)  # Vector to store bootstrap coefficients

for (i in seq_len(R)) {
  # 1) Resample each group separately
  samp0 <- sample(idx0, length(idx0), replace = TRUE)
  samp1 <- sample(idx1, length(idx1), replace = TRUE)
  idx   <- c(samp0, samp1)
  
  # 2) Fit the linear model
  fit <- lm(Bodyfat ~ FUNMOVESStat + Age + Sex, data = df_fm[idx, ])
  
  # 3) Extract the coefficient (search using grep instead of fixed name)
  coefs <- coef(fit)
  sel   <- grep("^FUNMOVESStat", names(coefs), value = TRUE)
  reps_fm[i] <- coefs[sel[1]]
}

# 4) Manually compute the 95% percentile confidence interval
ci_FUN_coef <- quantile(reps_fm, probs = c(0.025, 0.975), na.rm = TRUE)
ci_FUN_coef
# 2.5%     97.5% 
#  4.075789 11.765798


# Como el intervalo no incluye el 0, confirma de forma consistente que, en la muestra, ser clasificado como pDCD según FUNMOVESStat está asociado a un aumento significativo en el porcentaje de grasa corporal (Bodyfat), incluso tras ajustar por edad y sexo.
# La magnitud apunta a que los pDCD tienen, en media, entre 4.08 y 11.77 puntos porcentuales más de grasa que los TD.

hist(reps_fm)


# Bodyfat adjusted by Age and Sex on MABC
set.seed(123)

df_clean <- na.omit(df_MABC[, c("Bodyfat", "MABCStat", "Age", "Sex")])

stat_coef_MABC <- function(data, indices) {
  d <- data[indices, ]
  fit <- lm(Bodyfat ~ MABCStat + Age + Sex, data = d)
  coef(fit)["MABCStat"]
}
boot_coef_MABC <- boot(df_clean, stat_coef_MABC, R = 5000)
boot.ci(boot_coef_MABC, type = "perc")
# Intervals : 
#   Level     Percentile     
# 95%   (-0.386, 11.523 ) 

# Stratified Bootstrap
# Filter only complete cases for MABCStat, Bodyfat, Age, and Sex
df_mabc <- df[
  !is.na(df$MABCStat) &
    !is.na(df$Bodyfat) &
    !is.na(df$Age) &
    !is.na(df$Sex), ]

# Check that there are no NA values left in the stratum
table(is.na(df_mabc$MABCStat))
# Should return: FALSE ncases

# Now we run the stratified bootstrap
boot_coef_strat <- boot(
  data      = df_mabc,
  statistic = stat_coef_MABC,
  R         = 5000,
  strata    = df_mabc$MABCStat    # no NA values here
)

# Extract coefficients and manually compute percentiles
coef_reps2 <- boot_coef_strat$t[,1]
quantile(coef_reps2, probs = c(0.025, 0.975))


# A diferencia del bootstrap sobre FUNMOVESStat (que dio un IC positivo), aquí el límite inferior es negativo (incluye el 0).
# Esto indica que, tras ajustar por edad y sexo, el efecto de ser pDCD según MABC-2 sobre el porcentaje de grasa corporal no es estadísticamente consistente: podría ir desde una ligera reducción (−0.40 p.p.) hasta un aumento notable (11.16 p.p.) en Bodyfat.
# El hecho de que el intervalo incluya el 0 significa que no podemos descartar una ausencia de efecto con un 95 % de confianza

# FUNMOVESStat: IC 4.08 - 11.77 → efecto positivo y consistente.
# MABCStat: IC -1.72 - 10.45 → efecto inestable, pues incluye cero.
# Esto sugiere que, al menos para predecir Bodyfat en esta muestra y con tu modelo, la clasificación FUNMOVESStat tiene un efecto más robusto y fiable que la clasificación basada en MABC-2.

#### BMI adjusted by Age and Sex compared on FUNMOVES&MABC ----
set.seed(123)
stat_coef <- function(data, indices) {
  d <- data[indices, ]
  fit <- lm(BMI ~ FUNMOVESStat + Age + Sex, data = d)
  coef(fit)["FUNMOVESStat"]
}
boot_coef <- boot(df_BMI, stat_coef, R = 5000)
boot.ci(boot_coef, type = "perc")
# Intervals : 
#   Level     Percentile     
# 95%   ( 0.958, 4.298 )  
# Filter complete cases for the variables we use
df_fm <- df[ 
  !is.na(df$FUNMOVESStat) & 
    !is.na(df$BMI) &
    !is.na(df$Age) &
    !is.na(df$Sex), ]

# Indices for each level of FUNMOVESStat
idx0 <- which(df_fm$FUNMOVESStat == 0)  # TD group
idx1 <- which(df_fm$FUNMOVESStat == 1)  # pDCD group

reps_fm <- numeric(R)  # Vector to store bootstrap coefficients

for (i in seq_len(R)) {
  # 1) Resample each group separately
  samp0 <- sample(idx0, length(idx0), replace = TRUE)
  samp1 <- sample(idx1, length(idx1), replace = TRUE)
  idx   <- c(samp0, samp1)
  
  # 2) Fit the linear model
  fit <- lm(BMI ~ FUNMOVESStat + Age + Sex, data = df_fm[idx, ])
  
  # 3) Extract the coefficient (search using grep instead of fixed name)
  coefs <- coef(fit)
  sel   <- grep("^FUNMOVESStat", names(coefs), value = TRUE)
  reps_fm[i] <- coefs[sel[1]]
}

# 4) Manually compute the 95% percentile confidence interval
ci_FUN_coef <- quantile(reps_fm, probs = c(0.025, 0.975), na.rm = TRUE)
ci_FUN_coef
# 2.5%     97.5% 
#  1.034514 4.250263


# Como el intervalo no incluye el 0, confirma de forma consistente que, en la muestra, ser clasificado como pDCD según FUNMOVESStat está asociado a un aumento significativo en el porcentaje de grasa corporal (Bodyfat), incluso tras ajustar por edad y sexo.
# La magnitud apunta a que los pDCD tienen, en media, entre 4.08 y 11.77 puntos porcentuales más de grasa que los TD.

hist(reps_fm)


# BMI adjusted by Age and Sex on MABC
set.seed(123)

df_clean <- na.omit(df_MABC[, c("BMI", "MABCStat", "Age", "Sex")])

stat_coef_MABC <- function(data, indices) {
  d <- data[indices, ]
  fit <- lm(BMI ~ MABCStat + Age + Sex, data = d)
  coef(fit)["MABCStat"]
}
boot_coef_MABC <- boot(df_clean, stat_coef_MABC, R = 5000)
boot.ci(boot_coef_MABC, type = "perc")
# Intervals : 
#   Level     Percentile     
# 95%   (-0.593, 5.232 ) 

# Stratified Bootstrap
# Filter only complete cases for MABCStat, Bodyfat, Age, and Sex
df_mabc <- df[
  !is.na(df$MABCStat) &
    !is.na(df$BMI) &
    !is.na(df$Age) &
    !is.na(df$Sex), ]

# Check that there are no NA values left in the stratum
table(is.na(df_mabc$MABCStat))
# Should return: FALSE ncases

# Now we run the stratified bootstrap
boot_coef_strat <- boot(
  data      = df_mabc,
  statistic = stat_coef_MABC,
  R         = 5000,
  strata    = df_mabc$MABCStat    # no NA values here
)

# Extract coefficients and manually compute percentiles
coef_reps2 <- boot_coef_strat$t[,1]
quantile(coef_reps2, probs = c(0.025, 0.975))
# 2.5%     97.5% 
#   -0.439434  5.152992

# A diferencia del bootstrap sobre FUNMOVESStat (que dio un IC positivo), aquí el límite inferior es negativo (incluye el 0).
# Esto indica que, tras ajustar por edad y sexo, el efecto de ser pDCD según MABC-2 sobre el BMI no es estadísticamente consistente: podría ir desde una ligera reducción (−0.40 p.p.) hasta un aumento notable (11.16 p.p.) en Bodyfat.
# El hecho de que el intervalo incluya el 0 significa que no podemos descartar una ausencia de efecto con un 95 % de confianza

# FUNMOVESStat: IC 4.08 - 11.77 → efecto positivo y consistente.
# MABCStat: IC -1.72 - 10.45 → efecto inestable, pues incluye cero.
# Esto sugiere que, al menos para predecir Bodyfat en esta muestra y con tu modelo, la clasificación FUNMOVESStat tiene un efecto más robusto y fiable que la clasificación basada en MABC-2.


#### PA Total adjusted by Age and Sex compared on FUNMOVES&MABC ----
set.seed(123)
stat_coef <- function(data, indices) {
  d <- data[indices, ]
  fit <- lm(TotalPAQC ~ FUNMOVESStat + Age + Sex, data = d)
  coef(fit)["FUNMOVESStat"]
}
boot_coef <- boot(df_BMI, stat_coef, R = 5000)
boot.ci(boot_coef, type = "perc")
# Intervals : 
#   Level     Percentile     
# 95%   ( -0.5528, 0.0017 )  
# Filter complete cases for the variables we use
df_fm <- df[ 
  !is.na(df$FUNMOVESStat) & 
    !is.na(df$TotalPAQC) &
    !is.na(df$Age) &
    !is.na(df$Sex), ]

# Indices for each level of FUNMOVESStat
idx0 <- which(df_fm$FUNMOVESStat == 0)  # TD group
idx1 <- which(df_fm$FUNMOVESStat == 1)  # pDCD group

reps_fm <- numeric(R)  # Vector to store bootstrap coefficients

for (i in seq_len(R)) {
  # 1) Resample each group separately
  samp0 <- sample(idx0, length(idx0), replace = TRUE)
  samp1 <- sample(idx1, length(idx1), replace = TRUE)
  idx   <- c(samp0, samp1)
  
  # 2) Fit the linear model
  fit <- lm(TotalPAQC ~ FUNMOVESStat + Age + Sex, data = df_fm[idx, ])
  
  # 3) Extract the coefficient (search using grep instead of fixed name)
  coefs <- coef(fit)
  sel   <- grep("^FUNMOVESStat", names(coefs), value = TRUE)
  reps_fm[i] <- coefs[sel[1]]
}

# 4) Manually compute the 95% percentile confidence interval
ci_FUN_coef <- quantile(reps_fm, probs = c(0.025, 0.975), na.rm = TRUE)
ci_FUN_coef
# 2.5%     97.5% 
#  -0.512254191 0.006577693

hist(reps_fm)


# PA adjusted by Age and Sex on MABC
set.seed(123)

df_clean <- na.omit(df_MABC[, c("TotalPAQC", "MABCStat", "Age", "Sex")])

stat_coef_MABC <- function(data, indices) {
  d <- data[indices, ]
  fit <- lm(TotalPAQC ~ MABCStat + Age + Sex, data = d)
  coef(fit)["MABCStat"]
}
boot_coef_MABC <- boot(df_clean, stat_coef_MABC, R = 5000)
boot.ci(boot_coef_MABC, type = "perc")
# Intervals : 
#   Level     Percentile     
# 95%   (-0.8062, 0.0144 ) 

# Stratified Bootstrap
# Filter only complete cases for MABCStat, Bodyfat, Age, and Sex
df_mabc <- df[
  !is.na(df$MABCStat) &
    !is.na(df$TotalPAQC) &
    !is.na(df$Age) &
    !is.na(df$Sex), ]

# Check that there are no NA values left in the stratum
table(is.na(df_mabc$MABCStat))
# Should return: FALSE ncases

# Now we run the stratified bootstrap
boot_coef_strat <- boot(
  data      = df_mabc,
  statistic = stat_coef_MABC,
  R         = 5000,
  strata    = df_mabc$MABCStat    # no NA values here
)

# Extract coefficients and manually compute percentiles
coef_reps2 <- boot_coef_strat$t[,1]
quantile(coef_reps2, probs = c(0.025, 0.975))
# 2.5%     97.5% 
#   -0.78118249  0.02739791


#### PA Week adjusted by Age and Sex compared on FUNMOVES&MABC ----
set.seed(123)
stat_coef <- function(data, indices) {
  d <- data[indices, ]
  fit <- lm(WeekPAQC ~ FUNMOVESStat + Age + Sex, data = d)
  coef(fit)["FUNMOVESStat"]
}
boot_coef <- boot(df_BMI, stat_coef, R = 5000)
boot.ci(boot_coef, type = "perc")
# Intervals : 
#   Level     Percentile     
# 95%   (-0.6774, -0.0082 ) 
# Filter complete cases for the variables we use
df_fm <- df[ 
  !is.na(df$FUNMOVESStat) & 
    !is.na(df$WeekPAQC) &
    !is.na(df$Age) &
    !is.na(df$Sex), ]

# Indices for each level of FUNMOVESStat
idx0 <- which(df_fm$FUNMOVESStat == 0)  # TD group
idx1 <- which(df_fm$FUNMOVESStat == 1)  # pDCD group

reps_fm <- numeric(R)  # Vector to store bootstrap coefficients

for (i in seq_len(R)) {
  # 1) Resample each group separately
  samp0 <- sample(idx0, length(idx0), replace = TRUE)
  samp1 <- sample(idx1, length(idx1), replace = TRUE)
  idx   <- c(samp0, samp1)
  
  # 2) Fit the linear model
  fit <- lm(WeekPAQC ~ FUNMOVESStat + Age + Sex, data = df_fm[idx, ])
  
  # 3) Extract the coefficient (search using grep instead of fixed name)
  coefs <- coef(fit)
  sel   <- grep("^FUNMOVESStat", names(coefs), value = TRUE)
  reps_fm[i] <- coefs[sel[1]]
}

# 4) Manually compute the 95% percentile confidence interval
ci_FUN_coef <- quantile(reps_fm, probs = c(0.025, 0.975), na.rm = TRUE)
ci_FUN_coef
# 2.5%     97.5% 
#  -0.61798494  0.01570007

hist(reps_fm)


# PA adjusted by Age and Sex on MABC
set.seed(123)

df_clean <- na.omit(df_MABC[, c("WeekPAQC", "MABCStat", "Age", "Sex")])

stat_coef_MABC <- function(data, indices) {
  d <- data[indices, ]
  fit <- lm(WeekPAQC ~ MABCStat + Age + Sex, data = d)
  coef(fit)["MABCStat"]
}
boot_coef_MABC <- boot(df_clean, stat_coef_MABC, R = 5000)
boot.ci(boot_coef_MABC, type = "perc")
# Intervals : 
#   Level     Percentile     
# 95%   (-0.7475,  0.2825 )

# Stratified Bootstrap
# Filter only complete cases for MABCStat, WeekPAQC, Age, and Sex
df_mabc <- df[
  !is.na(df$MABCStat) &
    !is.na(df$WeekPAQC) &
    !is.na(df$Age) &
    !is.na(df$Sex), ]

# Check that there are no NA values left in the stratum
table(is.na(df_mabc$MABCStat))
# Should return: FALSE ncases

# Now we run the stratified bootstrap
boot_coef_strat <- boot(
  data      = df_mabc,
  statistic = stat_coef_MABC,
  R         = 5000,
  strata    = df_mabc$MABCStat    # no NA values here
)

# Extract coefficients and manually compute percentiles
coef_reps2 <- boot_coef_strat$t[,1]
quantile(coef_reps2, probs = c(0.025, 0.975))
# 2.5%     97.5% 
#   -0.7349252  0.2633412 


#### Plot 4 differences normalized and adjusted ----
# Step 1: Create the original data frame with confidence intervals
Zdifad <- data.frame(
  Tool = c(rep("FUNMOVES", 5), rep("MABC-2", 5)),
  Variable = c(
    "Diet (Total score)",
    "Physical Activity (Total score)",
    "Physical Activity: (Week score)",
    "Bodyfat (%)",
    "BMI (kg/m²)",
    "Diet (Total score)",
    "Physical Activity (Total score)",
    "Physical Activity: (Week score)",
    "Bodyfat (%)",
    "BMI (kg/m²)"
  ),
  CI_lower = c(-1.11, -0.55, -0.68, 3.99, 0.96, -1.91, -0.81, -0.75, -0.39, -0.59),
  CI_upper = c(0.45, 0.01, 0.01, 10.24, 4.3, 0.93, 0.01, 0.28, 11.52, 5.23)
)

# Step 2: Define the mean and standard deviation for each variable
stats <- list(
  "Diet (Total score)" = c(mean = 6.91, sd = 1.68),
  "Physical Activity (Total score)" = c(mean = 2.80, sd = 0.66),
  "Physical Activity: (Week score)" = c(mean = 3.12, sd = 0.77),
  "Bodyfat (%)" = c(mean = 22.9, sd = 6.59),
  "BMI (kg/m²)" = c(mean = 17.8, sd = 3.08)
)

# Step 3: Helper function to match variable names to stats keys
get_key <- function(var) {
  if (grepl("Diet", var)) return("Diet (Total score)")
  if (grepl("Week score", var)) return("Physical Activity: (Week score)")
  if (grepl("Physical Activity", var)) return("Physical Activity (Total score)")
  if (grepl("Bodyfat", var)) return("Bodyfat (%)")
  if (grepl("BMI", var)) return("BMI (kg/m²)")
  return(var)
}

# Step 4: Calculate actual values and then z-scores
Zdifad$Z_CI_lower <- mapply(function(var, val) {
  key <- get_key(var)
  mean <- stats[[key]]["mean"]
  sd <- stats[[key]]["sd"]
  (mean + val - mean) / sd
}, Zdifad$Variable, Zdifad$CI_lower)

Zdifad$Z_CI_upper <- mapply(function(var, val) {
  key <- get_key(var)
  mean <- stats[[key]]["mean"]
  sd <- stats[[key]]["sd"]
  (mean + val - mean) / sd
}, Zdifad$Variable, Zdifad$CI_upper)

# Step 5: Print the final normalized table
print(Zdifad)
# Step 1: Use the Zdifad data frame with corrected Z-score confidence intervals

# Rename columns for compatibility with ggplot
Zdifad <- Zdifad
colnames(Zdifad)[colnames(Zdifad) == "Z_CI_lower"] <- "Lower"
colnames(Zdifad)[colnames(Zdifad) == "Z_CI_upper"] <- "Upper"

# Step 2: Calculate the midpoint of each confidence interval
Zdifad$Midpoint <- (Zdifad$Lower + Zdifad$Upper) / 2

# Step 3: Create a label for each variable/tool combination
Zdifad$Label <- paste0(Zdifad$Variable, " (", Zdifad$Tool, ") [", 
                     round(Zdifad$Lower, 2), ", ", round(Zdifad$Upper, 2), "]")

# Step 4: Order the labels so FUNMOVES appears first
Zdifad$Label <- factor(Zdifad$Label, levels = rev(Zdifad$Label))

#Step 5: plot

ggplot(Zdifad, aes(x = Midpoint, y = Label, color = Tool)) +
  geom_point(size = 3) +
  geom_errorbarh(aes(xmin = Lower, xmax = Upper), height = 0.2) +
  geom_vline(xintercept = 0, linetype = "dashed", color = "gray") +
  labs(title = "Dot-and-Whisker Plot (Z-scores): FUNMOVES and MABC-2",
       x = "Standardized Difference (Z-score 95% CI)",
       y = "") +
  theme_minimal() +
  theme(legend.position = "top") +
  xlim(-2, 3)

#### Plot 4B differences normalized and adjusted ----
# Step 1: Create the data
Zdifad <- data.frame(
  Tool = c(rep("FUNMOVES", 5), rep("MABC-2", 5)),
  Variable = c(
    "Diet (Total score)",
    "Physical Activity (Total score)",
    "Physical Activity: (Week score)",
    "Bodyfat (%)",
    "BMI (kg/m²)",
    "Diet (Total score)",
    "Physical Activity (Total score)",
    "Physical Activity: (Week score)",
    "Bodyfat (%)",
    "BMI (kg/m²)"
  ),
  CI_lower = c(-1.11, -0.55, -0.68, 3.99, 0.96, -1.91, -0.81, -0.75, -0.39, -0.59),
  CI_upper = c(0.45, 0.01, 0.01, 10.24, 4.3, 0.93, 0.01, 0.28, 11.52, 5.23)
)

# Step 2: Define means and SDs
stats <- list(
  "Diet (Total score)" = c(mean = 6.91, sd = 1.68),
  "Physical Activity (Total score)" = c(mean = 2.80, sd = 0.66),
  "Physical Activity: (Week score)" = c(mean = 3.12, sd = 0.77),
  "Bodyfat (%)" = c(mean = 22.9, sd = 6.59),
  "BMI (kg/m²)" = c(mean = 17.8, sd = 3.08)
)

# Step 3: Helper function
get_key <- function(var) {
  if (grepl("Diet", var)) return("Diet (Total score)")
  if (grepl("Week score", var)) return("Physical Activity: (Week score)")
  if (grepl("Physical Activity", var)) return("Physical Activity (Total score)")
  if (grepl("Bodyfat", var)) return("Bodyfat (%)")
  if (grepl("BMI", var)) return("BMI (kg/m²)")
  return(var)
}

# Step 4: Compute Z-scores and labels
Zdifad <- Zdifad %>%
  rowwise() %>%
  mutate(
    key = get_key(Variable),
    Lower = CI_lower / stats[[key]]["sd"],
    Upper = CI_upper / stats[[key]]["sd"],
    Midpoint = (Lower + Upper) / 2,
    Label = paste0(Tool, ": ", Variable, " [", round(Lower, 2), ", ", round(Upper, 2), "]")
  )

# Step 5: Function to assign grouped Y positions
assign_grouped_Y <- function(data, var_col = "Variable", tool_col = "Tool", spacing_within = 0.2, spacing_between = 0.6) {
  data <- data %>%
    arrange(factor(.data[[var_col]], levels = c("Diet (Total score)", "Physical Activity (Total score)",
                                                "Physical Activity: (Week score)", "Bodyfat (%)", "BMI (kg/m²)")),
            .data[[tool_col]])
  
  unique_vars <- unique(data[[var_col]])
  Y_positions <- numeric(nrow(data))
  y_value <- 0
  index <- 1
  for (var in unique_vars) {
    subset_rows <- which(data[[var_col]] == var)
    for (i in seq_along(subset_rows)) {
      Y_positions[subset_rows[i]] <- y_value
      y_value <- y_value - spacing_within
    }
    y_value <- y_value - (spacing_between - spacing_within)
  }
  data$Y <- Y_positions
  return(data)
}

# Step 6: Apply the function
Zdifad <- assign_grouped_Y(Zdifad)

# Step 7: Plot
ggplot(Zdifad, aes(x = Midpoint, y = Y, color = Tool)) +
  geom_point(size = 3) +
  geom_errorbarh(aes(xmin = Lower, xmax = Upper), height = 0.15) +
  geom_vline(xintercept = 0, linetype = "dashed", color = "gray") +
  scale_y_continuous(breaks = Zdifad$Y, labels = Zdifad$Label) +
  labs(title = "Dot-and-Whisker Plot (Z-scores): FUNMOVES and MABC-2",
       x = "Standardized Difference (Z-score 95% CI)",
       y = "") +
  theme_minimal() +
  theme(legend.position = "top")

#### Regresion models: diet or PA ----
# Known BMI standard deviation
bmi_sd <- 3.08

# Fit regression models
model_base   <- lm(BMI ~ FUNMOVESStat, data = df)
model_diet   <- lm(BMI ~ FUNMOVESStat + DietTotal, data = df)
model_pat    <- lm(BMI ~ FUNMOVESStat + TotalPAQC, data = df)
model_paw    <- lm(BMI ~ FUNMOVESStat + WeekPAQC, data = df)
model_both   <- lm(BMI ~ FUNMOVESStat + DietTotal + TotalPAQC, data = df)
model_both2  <- lm(BMI ~ FUNMOVESStat + DietTotal + WeekPAQC, data = df)

# Function to extract and standardize the FUNMOVESStat coefficient
extract_z <- function(model, label) {
  tidy(model) %>%
    filter(term == "FUNMOVESStat") %>%
    mutate(
      Model = label,
      Zscore = estimate / bmi_sd
    ) %>%
    select(Model, Zscore)
}

# Collect standardized estimates
Zdf <- bind_rows(
  extract_z(model_base,  "Group only"),
  extract_z(model_diet,  "Group + Diet"),
  extract_z(model_pat,   "Group + Total PA"),
  extract_z(model_paw,   "Group + Weekly PA"),
  extract_z(model_both,  "Group + Diet + Total PA"),
  extract_z(model_both2, "Group + Diet + Weekly PA"),
)

# Set model order
Zdf$Model <- factor(Zdf$Model, levels = rev(c(
  "Group only",
  "Group + Diet",
  "Group + Total PA",
  "Group + Weekly PA",
  "Group + Diet + Total PA",
  "Group + Diet + Weekly PA"
)))

# Reference line at the base model's Z-score
x_ref <- Zdf$Zscore[Zdf$Model == "Group only"]

# Calculate tight x-axis limits with small padding
x_min <- min(Zdf$Zscore) - 0.05
x_max <- max(Zdf$Zscore) + 0.02

# Plot with Z-score labels
ggplot(Zdf, aes(x = Zscore, y = Model)) +
  geom_point(size = 5, color = "#1f78b4") +
  geom_text(aes(label = round(Zscore, 2)), 
            hjust = -0.3, 
            size = 4.2, 
            color = "black", 
            fontface = "bold") +
  geom_vline(xintercept = x_ref, linetype = "dashed", color = "gray40", linewidth = 0.8) +
  scale_x_continuous(
    breaks = scales::pretty_breaks(n = 5)
  ) +
  labs(
    title = "Standardized Effect of FUNMOVESStat on BMI",
    subtitle = "Z-scores of coefficients across multiple models",
    x = "Standardized coefficient (Z-score)",
    y = NULL
  ) +
  theme_minimal(base_size = 14) +
  theme(
    panel.grid.major.y = element_blank(),
    axis.text.y = element_text(face = "bold"),
    plot.title = element_text(face = "bold", size = 16),
    plot.subtitle = element_text(size = 12, color = "gray40")
  )


#### Mediation FUNMOVESStat -----------

# Create a complete-case dataset with only the variables needed
df_clean_med <- na.omit(df[, c("BMI", "FUNMOVESStat", "DietTotal", "WeekPAQC", "TotalPAQC")])

# Fit the mediator models
model_diet <- lm(DietTotal ~ FUNMOVESStat, data = df_clean_med)
model_weekPA <- lm(WeekPAQC ~ FUNMOVESStat, data = df_clean_med)
model_totalPA <- lm(TotalPAQC ~ FUNMOVESStat, data = df_clean_med)

# Fit the outcome models
outcome_diet <- lm(BMI ~ FUNMOVESStat + DietTotal, data = df_clean_med)
outcome_weekPA <- lm(BMI ~ FUNMOVESStat + WeekPAQC, data = df_clean_med)
outcome_totalPA <- lm(BMI ~ FUNMOVESStat + TotalPAQC, data = df_clean_med)

# Run mediation analysis
med_diet <- mediate(model_diet, outcome_diet, treat = "FUNMOVESStat", mediator = "DietTotal", boot = TRUE, sims = 5000)
med_weekPA <- mediate(model_weekPA, outcome_weekPA, treat = "FUNMOVESStat", mediator = "WeekPAQC", boot = TRUE, sims = 5000)
med_totalPA <- mediate(model_totalPA, outcome_totalPA, treat = "FUNMOVESStat", mediator = "TotalPAQC", boot = TRUE, sims = 5000)

# Summarize the results
summary(med_diet)
summary(med_weekPA)
summary(med_totalPA)

summary(model_diet)  # to obtain a'
summary(outcome_diet)  # to obtain b' and c'
summary(model_weekPA)  # to obtain a'
summary(outcome_weekPA)  # to obtain b' and c'
summary(model_totalPA)  # to obtain a'
summary(outcome_totalPA)  # to obtain b' and c'

# a' (coefficient of the predictor on the mediator)
adiet_prime <- coef(model_diet)["FUNMOVESStat"]
aWPA_prime <- coef(model_weekPA)["FUNMOVESStat"]
aTPA_prime <- coef(model_totalPA)["FUNMOVESStat"]

# b' (coefficient of the mediator on the outcome, controlling for the predictor)
bdiet_prime <- coef(outcome_diet)["DietTotal"]
bWPA_prime <- coef(outcome_weekPA)["DietTotal"]
bTPA_prime <- coef(outcome_totalPA)["DietTotal"]

adiet_prime
bdiet_prime
aWPA_prime
bWPA_prime
aTPA_prime
bTPA_prime

#### Mediation FUNMOVESPer -----------

# Create a complete-case dataset with only the variables needed
df_clean_med <- na.omit(df[, c("BMI", "FUNMOVESPer", "DietTotal", "WeekPAQC", "TotalPAQC")])

# Fit the mediator models
model_diet <- lm(DietTotal ~ FUNMOVESPer, data = df_clean_med)
model_weekPA <- lm(WeekPAQC ~ FUNMOVESPer, data = df_clean_med)
model_totalPA <- lm(TotalPAQC ~ FUNMOVESPer, data = df_clean_med)

# Fit the outcome models
outcome_diet <- lm(BMI ~ FUNMOVESPer + DietTotal, data = df_clean_med)
outcome_weekPA <- lm(BMI ~ FUNMOVESPer + WeekPAQC, data = df_clean_med)
outcome_totalPA <- lm(BMI ~ FUNMOVESPer + TotalPAQC, data = df_clean_med)

# Run mediation analysis
med_diet <- mediate(model_diet, outcome_diet, treat = "FUNMOVESPer", mediator = "DietTotal", boot = TRUE, sims = 5000)
med_weekPA <- mediate(model_weekPA, outcome_weekPA, treat = "FUNMOVESPer", mediator = "WeekPAQC", boot = TRUE, sims = 5000)
med_totalPA <- mediate(model_totalPA, outcome_totalPA, treat = "FUNMOVESPer", mediator = "TotalPAQC", boot = TRUE, sims = 5000)

# Summarize the results
summary(med_diet)
summary(med_weekPA)
summary(med_totalPA)

summary(model_diet)  # to obtain a'
summary(outcome_diet)  # to obtain b' and c'
summary(model_weekPA)  # to obtain a'
summary(outcome_weekPA)  # to obtain b' and c'
summary(model_totalPA)  # to obtain a'
summary(outcome_totalPA)  # to obtain b' and c'

# a' (coefficient of the predictor on the mediator)
adiet_prime <- coef(model_diet)["FUNMOVESStat"]
aWPA_prime <- coef(model_weekPA)["FUNMOVESStat"]
aTPA_prime <- coef(model_totalPA)["FUNMOVESStat"]

# b' (coefficient of the mediator on the outcome, controlling for the predictor)
bdiet_prime <- coef(outcome_diet)["DietTotal"]
bWPA_prime <- coef(outcome_weekPA)["DietTotal"]
bTPA_prime <- coef(outcome_totalPA)["DietTotal"]

adiet_prime
bdiet_prime
aWPA_prime
bWPA_prime
aTPA_prime
bTPA_prime

#### Mediation MABCStat -----------

# Create a complete-case dataset with only the variables needed
df_clean_med <- na.omit(df[, c("BMI", "MABCStat", "DietTotal", "WeekPAQC", "TotalPAQC")])

# Fit the mediator models
model_diet <- lm(DietTotal ~ MABCStat, data = df_clean_med)
model_weekPA <- lm(WeekPAQC ~ MABCStat, data = df_clean_med)
model_totalPA <- lm(TotalPAQC ~ MABCStat, data = df_clean_med)

# Fit the outcome models
outcome_diet <- lm(BMI ~ MABCStat + DietTotal, data = df_clean_med)
outcome_weekPA <- lm(BMI ~ MABCStat + WeekPAQC, data = df_clean_med)
outcome_totalPA <- lm(BMI ~ MABCStat + TotalPAQC, data = df_clean_med)

# Run mediation analysis
med_diet <- mediate(model_diet, outcome_diet, treat = "MABCStat", mediator = "DietTotal", boot = TRUE, sims = 5000)
med_weekPA <- mediate(model_weekPA, outcome_weekPA, treat = "MABCStat", mediator = "WeekPAQC", boot = TRUE, sims = 5000)
med_totalPA <- mediate(model_totalPA, outcome_totalPA, treat = "MABCStat", mediator = "TotalPAQC", boot = TRUE, sims = 5000)

# Summarize the results
summary(med_diet)
summary(med_weekPA)
summary(med_totalPA)

summary(model_diet)  # to obtain a'
summary(outcome_diet)  # to obtain b' and c'
summary(model_weekPA)  # to obtain a'
summary(outcome_weekPA)  # to obtain b' and c'
summary(model_totalPA)  # to obtain a'
summary(outcome_totalPA)  # to obtain b' and c'

# a' (coefficient of the predictor on the mediator)
adiet_prime <- coef(model_diet)["FUNMOVESStat"]
aWPA_prime <- coef(model_weekPA)["FUNMOVESStat"]
aTPA_prime <- coef(model_totalPA)["FUNMOVESStat"]

# b' (coefficient of the mediator on the outcome, controlling for the predictor)
bdiet_prime <- coef(outcome_diet)["DietTotal"]
bWPA_prime <- coef(outcome_weekPA)["DietTotal"]
bTPA_prime <- coef(outcome_totalPA)["DietTotal"]

adiet_prime
bdiet_prime
aWPA_prime
bWPA_prime
aTPA_prime
bTPA_prime

#### Mediation MABC_T -----------

# Create a complete-case dataset with only the variables needed
df_clean_med <- na.omit(df[, c("BMI", "MABC_T", "DietTotal", "WeekPAQC", "TotalPAQC")])

# Fit the mediator models
model_diet <- lm(DietTotal ~ MABC_T, data = df_clean_med)
model_weekPA <- lm(WeekPAQC ~ MABC_T, data = df_clean_med)
model_totalPA <- lm(TotalPAQC ~ MABC_T, data = df_clean_med)

# Fit the outcome models
outcome_diet <- lm(BMI ~ MABC_T + DietTotal, data = df_clean_med)
outcome_weekPA <- lm(BMI ~ MABC_T + WeekPAQC, data = df_clean_med)
outcome_totalPA <- lm(BMI ~ MABC_T + TotalPAQC, data = df_clean_med)

# Run mediation analysis
med_diet <- mediate(model_diet, outcome_diet, treat = "MABC_T", mediator = "DietTotal", boot = TRUE, sims = 5000)
med_weekPA <- mediate(model_weekPA, outcome_weekPA, treat = "MABC_T", mediator = "WeekPAQC", boot = TRUE, sims = 5000)
med_totalPA <- mediate(model_totalPA, outcome_totalPA, treat = "MABC_T", mediator = "TotalPAQC", boot = TRUE, sims = 5000)

# Summarize the results
summary(med_diet)
summary(med_weekPA)
summary(med_totalPA)

summary(model_diet)  # to obtain a'
summary(outcome_diet)  # to obtain b' and c'
summary(model_weekPA)  # to obtain a'
summary(outcome_weekPA)  # to obtain b' and c'
summary(model_totalPA)  # to obtain a'
summary(outcome_totalPA)  # to obtain b' and c'

# a' (coefficient of the predictor on the mediator)
adiet_prime <- coef(model_diet)["FUNMOVESStat"]
aWPA_prime <- coef(model_weekPA)["FUNMOVESStat"]
aTPA_prime <- coef(model_totalPA)["FUNMOVESStat"]

# b' (coefficient of the mediator on the outcome, controlling for the predictor)
bdiet_prime <- coef(outcome_diet)["DietTotal"]
bWPA_prime <- coef(outcome_weekPA)["DietTotal"]
bTPA_prime <- coef(outcome_totalPA)["DietTotal"]

adiet_prime
bdiet_prime
aWPA_prime
bWPA_prime
aTPA_prime
bTPA_prime

#### Mediation MABC_MD -----------

# Create a complete-case dataset with only the variables needed
df_clean_med <- na.omit(df[, c("BMI", "MABC_MD", "DietTotal", "WeekPAQC", "TotalPAQC")])

# Fit the mediator models
model_diet <- lm(DietTotal ~ MABC_MD, data = df_clean_med)
model_weekPA <- lm(WeekPAQC ~ MABC_MD, data = df_clean_med)
model_totalPA <- lm(TotalPAQC ~ MABC_MD, data = df_clean_med)

# Fit the outcome models
outcome_diet <- lm(BMI ~ MABC_MD + DietTotal, data = df_clean_med)
outcome_weekPA <- lm(BMI ~ MABC_MD + WeekPAQC, data = df_clean_med)
outcome_totalPA <- lm(BMI ~ MABC_MD + TotalPAQC, data = df_clean_med)

# Run mediation analysis
med_diet <- mediate(model_diet, outcome_diet, treat = "MABC_MD", mediator = "DietTotal", boot = TRUE, sims = 5000)
med_weekPA <- mediate(model_weekPA, outcome_weekPA, treat = "MABC_MD", mediator = "WeekPAQC", boot = TRUE, sims = 5000)
med_totalPA <- mediate(model_totalPA, outcome_totalPA, treat = "MABC_MD", mediator = "TotalPAQC", boot = TRUE, sims = 5000)

# Summarize the results
summary(med_diet)
summary(med_weekPA)
summary(med_totalPA)

summary(model_diet)  # to obtain a'
summary(outcome_diet)  # to obtain b' and c'
summary(model_weekPA)  # to obtain a'
summary(outcome_weekPA)  # to obtain b' and c'
summary(model_totalPA)  # to obtain a'
summary(outcome_totalPA)  # to obtain b' and c'

# a' (coefficient of the predictor on the mediator)
adiet_prime <- coef(model_diet)["FUNMOVESStat"]
aWPA_prime <- coef(model_weekPA)["FUNMOVESStat"]
aTPA_prime <- coef(model_totalPA)["FUNMOVESStat"]

# b' (coefficient of the mediator on the outcome, controlling for the predictor)
bdiet_prime <- coef(outcome_diet)["DietTotal"]
bWPA_prime <- coef(outcome_weekPA)["DietTotal"]
bTPA_prime <- coef(outcome_totalPA)["DietTotal"]

adiet_prime
bdiet_prime
aWPA_prime
bWPA_prime
aTPA_prime
bTPA_prime

#### Mediation MABC_AC -----------

# Create a complete-case dataset with only the variables needed
df_clean_med <- na.omit(df[, c("BMI", "MABC_AC", "DietTotal", "WeekPAQC", "TotalPAQC")])

# Fit the mediator models
model_diet <- lm(DietTotal ~ MABC_AC, data = df_clean_med)
model_weekPA <- lm(WeekPAQC ~ MABC_AC, data = df_clean_med)
model_totalPA <- lm(TotalPAQC ~ MABC_AC, data = df_clean_med)

# Fit the outcome models
outcome_diet <- lm(BMI ~ MABC_AC + DietTotal, data = df_clean_med)
outcome_weekPA <- lm(BMI ~ MABC_AC + WeekPAQC, data = df_clean_med)
outcome_totalPA <- lm(BMI ~ MABC_AC + TotalPAQC, data = df_clean_med)

# Run mediation analysis
med_diet <- mediate(model_diet, outcome_diet, treat = "MABC_AC", mediator = "DietTotal", boot = TRUE, sims = 5000)
med_weekPA <- mediate(model_weekPA, outcome_weekPA, treat = "MABC_AC", mediator = "WeekPAQC", boot = TRUE, sims = 5000)
med_totalPA <- mediate(model_totalPA, outcome_totalPA, treat = "MABC_AC", mediator = "TotalPAQC", boot = TRUE, sims = 5000)

# Summarize the results
summary(med_diet)
summary(med_weekPA)
summary(med_totalPA)

summary(model_diet)  # to obtain a'
summary(outcome_diet)  # to obtain b' and c'
summary(model_weekPA)  # to obtain a'
summary(outcome_weekPA)  # to obtain b' and c'
summary(model_totalPA)  # to obtain a'
summary(outcome_totalPA)  # to obtain b' and c'

# a' (coefficient of the predictor on the mediator)
adiet_prime <- coef(model_diet)["FUNMOVESStat"]
aWPA_prime <- coef(model_weekPA)["FUNMOVESStat"]
aTPA_prime <- coef(model_totalPA)["FUNMOVESStat"]

# b' (coefficient of the mediator on the outcome, controlling for the predictor)
bdiet_prime <- coef(outcome_diet)["DietTotal"]
bWPA_prime <- coef(outcome_weekPA)["DietTotal"]
bTPA_prime <- coef(outcome_totalPA)["DietTotal"]

adiet_prime
bdiet_prime
aWPA_prime
bWPA_prime
aTPA_prime
bTPA_prime

#### Mediation MABC_B -----------

# Create a complete-case dataset with only the variables needed
df_clean_med <- na.omit(df[, c("BMI", "MABC_B", "DietTotal", "WeekPAQC", "TotalPAQC")])

# Fit the mediator models
model_diet <- lm(DietTotal ~ MABC_B, data = df_clean_med)
model_weekPA <- lm(WeekPAQC ~ MABC_B, data = df_clean_med)
model_totalPA <- lm(TotalPAQC ~ MABC_B, data = df_clean_med)

# Fit the outcome models
outcome_diet <- lm(BMI ~ MABC_B + DietTotal, data = df_clean_med)
outcome_weekPA <- lm(BMI ~ MABC_B + WeekPAQC, data = df_clean_med)
outcome_totalPA <- lm(BMI ~ MABC_B + TotalPAQC, data = df_clean_med)

# Run mediation analysis
med_diet <- mediate(model_diet, outcome_diet, treat = "MABC_B", mediator = "DietTotal", boot = TRUE, sims = 5000)
med_weekPA <- mediate(model_weekPA, outcome_weekPA, treat = "MABC_B", mediator = "WeekPAQC", boot = TRUE, sims = 5000)
med_totalPA <- mediate(model_totalPA, outcome_totalPA, treat = "MABC_B", mediator = "TotalPAQC", boot = TRUE, sims = 5000)

# Summarize the results
summary(med_diet)
summary(med_weekPA)
summary(med_totalPA)

summary(model_diet)  # to obtain a'
summary(outcome_diet)  # to obtain b' and c'
summary(model_weekPA)  # to obtain a'
summary(outcome_weekPA)  # to obtain b' and c'
summary(model_totalPA)  # to obtain a'
summary(outcome_totalPA)  # to obtain b' and c'

# a' (coefficient of the predictor on the mediator)
adiet_prime <- coef(model_diet)["FUNMOVESStat"]
aWPA_prime <- coef(model_weekPA)["FUNMOVESStat"]
aTPA_prime <- coef(model_totalPA)["FUNMOVESStat"]

# b' (coefficient of the mediator on the outcome, controlling for the predictor)
bdiet_prime <- coef(outcome_diet)["DietTotal"]
bWPA_prime <- coef(outcome_weekPA)["DietTotal"]
bTPA_prime <- coef(outcome_totalPA)["DietTotal"]

adiet_prime
bdiet_prime
aWPA_prime
bWPA_prime
aTPA_prime
bTPA_prime
#### Mediation summary table ----
# Create the complete mediation summary table
mediation_table <- tribble(
  ~Predictive_variable, ~Mediation_variable, ~Criterion_variable, ~Total_effect, ~Total_CI, ~Direct_effect, ~Direct_CI, ~Indirect_effect, ~Indirect_CI, ~p_indirect, ~Result_effects,
  
  "FUNMOVESStat", "DietTotal", "BMI", 2.61, "[0.95, 4.34]", 2.56, "[0.93, 4.27]", 0.05, "[-0.08, 0.27]", 0.5116, "Direct only",
  "FUNMOVESStat", "WeekPAQC", "BMI", 2.61, "[0.90, 4.37]", 2.38, "[0.69, 4.14]", 0.23, "[-0.004, 0.53]", 0.0544, "Partial mediation",
  "FUNMOVESStat", "TotalPAQC", "BMI", 2.61, "[0.96, 4.45]", 2.45, "[0.80, 4.27]", 0.17, "[-0.02, 0.42]", 0.0840, "Partial mediation",
  
  "FUNMOVESPer", "DietTotal", "BMI", -0.025, "[-0.039, -0.011]", -0.024, "[-0.038, -0.010]", 0.0003, "[-0.0027, 0.0014]", 0.7336, "Direct only",
  "FUNMOVESPer", "WeekPAQC", "BMI", -0.025, "[-0.039, -0.011]", -0.021, "[-0.036, -0.007]", -0.0032, "[-0.0071, -0.0005]", 0.0140, "Partial mediation",
  "FUNMOVESPer", "TotalPAQC", "BMI", -0.025, "[-0.039, -0.011]", -0.0218, "[-0.0360, -0.0085]", -0.0027, "[-0.0065, -0.0001]", 0.0408, "Partial mediation",
  
  "MABCStat", "DietTotal", "BMI", 1.43, "[-1.47, 4.43]", 1.10, "[-1.74, 4.05]", 0.33, "[-0.38, 1.40]", 0.4180, "No effect",
  "MABCStat", "WeekPAQC", "BMI", 1.43, "[-1.50, 4.51]", 1.34, "[-1.55, 4.48]", 0.09, "[-0.55, 0.49]", 0.7776, "No effect",
  "MABCStat", "TotalPAQC", "BMI", 1.43, "[-1.49, 4.33]", 1.24, "[-1.72, 4.26]", 0.20, "[-0.45, 0.81]", 0.5544, "No effect",
  
  "MABC_T", "DietTotal", "BMI", -0.047, "[-0.087, -0.006]", -0.044, "[-0.086, -0.002]", -0.003, "[-0.020, 0.008]", 0.5992, "Direct only",
  "MABC_T", "WeekPAQC", "BMI", -0.047, "[-0.087, -0.006]", -0.042, "[-0.085, -0.001]", -0.005, "[-0.024, 0.009]", 0.4880, "Direct only",
  "MABC_T", "TotalPAQC", "BMI", -0.047, "[-0.087, -0.006]", -0.041, "[-0.082, 0.0002]", -0.006, "[-0.025, 0.009]", 0.4316, "Direct only",
  
  "MABC_MD", "DietTotal", "BMI", -0.008, "[-0.047, 0.037]", -0.008, "[-0.050, 0.035]", 0.0001, "[-0.010, 0.019]", 0.8940, "No effect",
  "MABC_MD", "WeekPAQC", "BMI", -0.008, "[-0.046, 0.037]", -0.009, "[-0.048, 0.035]", 0.001, "[-0.011, 0.016]", 0.8476, "No effect",
  "MABC_MD", "TotalPAQC", "BMI", -0.008, "[-0.047, 0.037]", -0.009, "[-0.050, 0.035]", 0.001, "[-0.011, 0.017]", 0.8264, "No effect",
  
  "MABC_AC", "DietTotal", "BMI", 0.005, "[-0.040, 0.051]", 0.003, "[-0.041, 0.048]", 0.002, "[-0.009, 0.012]", 0.7248, "No effect",
  "MABC_AC", "WeekPAQC", "BMI", 0.005, "[-0.039, 0.050]", 0.005, "[-0.039, 0.050]", 0.0001, "[-0.010, 0.010]", 0.9684, "No effect",
  "MABC_AC", "TotalPAQC", "BMI", 0.005, "[-0.040, 0.051]", 0.004, "[-0.041, 0.049]", 0.001, "[-0.009, 0.011]", 0.8228, "No effect",
  
  "MABC_B", "DietTotal", "BMI", -0.054, "[-0.093, -0.016]", -0.050, "[-0.088, -0.013]", -0.004, "[-0.023, 0.010]", 0.5788, "Direct only",
  "MABC_B", "WeekPAQC", "BMI", -0.054, "[-0.094, -0.015]", -0.052, "[-0.091, -0.014]", -0.002, "[-0.014, 0.010]", 0.7520, "Direct only",
  "MABC_B", "TotalPAQC", "BMI", -0.054, "[-0.093, -0.015]", -0.050, "[-0.088, -0.013]", -0.004, "[-0.016, 0.007]", 0.4952, "Direct only"
)

# Export to Excel
write_xlsx(mediation_table, "full_mediation_table.xlsx")


#### Fig Mediation ----

# 1. Your results_all dataframe should already contain:
# Predictor, Mediator, Outcome, a_prime, b_prime, c_prime, c_total
results_all <- tibble(
  Predictor = c("FUNMOVESStat", "FUNMOVESStat", "FUNMOVESStat",
                "FUNMOVESPer", "FUNMOVESPer", "FUNMOVESPer",
                "MABCStat", "MABCStat", "MABCStat",
                "MABC_T", "MABC_T", "MABC_T",
                "MABC_MD", "MABC_MD", "MABC_MD",
                "MABC_AC", "MABC_AC", "MABC_AC",
                "MABC_B", "MABC_B", "MABC_B"),
  Mediator = rep(c("DietTotal", "WeekPAQC", "TotalPAQC"), 7),
  Outcome = rep("BMI", 21),
  
  # Replace the values below with your real coefficients from paper
  a_prime = c(-0.328, -0.343, -0.270,
              0.002, 0.005, 0.005,
              -0.767, -0.119, -0.303,
              0.008, 0.005, 0.008,
              0.000, 0.002, 0.004,
              -0.004, 0.004, 0.003,
              0.021, 0.003, 0.007),
  
  b_prime = c(-0.158, -0.664, -0.614,
              -0.170, -0.658, -0.562,
              -0.433, -0.787, -0.646,
              -0.420, -0.622, -0.341,
              -0.489, -0.830, -0.806,
              -0.486, -0.884, -0.876,
              -0.204, -0.615, -0.102),
  
  c_prime = c(2.560, 2.384, 2.446,
              -0.024, -0.021, -0.022,
              1.104, 1.341, 1.239,
              -0.044, -0.044, -0.045,
              -0.008, -0.007, -0.005,
              0.003, 0.008, 0.007,
              -0.050, 0.052, 0.053),
  
  c_total = c(2.612, 2.612, 2.612,
              -0.025, -0.025, -0.025,
              1.435, 1.435, 1.435,
              -0.047, -0.047, -0.047,
              -0.008, -0.008, -0.008,
              0.005, 0.005, 0.005,
              -0.054, -0.054, -0.054)
)

# 2. Function to plot one mediation diagram
plot_single_mediation <- function(predictor, mediator, outcome, a, b, c_prime, c_total) {
  p <- ggplot() + 
    xlim(0.09, 2.91) + ylim(0.09, 0.71) + 
    theme_void(base_size = 14)  # Tamaño base del texto más grande
  
  # Cajas
  p <- p +
    geom_rect(aes(xmin=0.1, xmax=0.5, ymin=0.1, ymax=0.3), fill="white", color="black") +
    geom_text(aes(x=0.3, y=0.2), label=predictor, size=5) +
    
    geom_rect(aes(xmin=1.3, xmax=1.7, ymin=0.5, ymax=0.7), fill="white", color="black") +
    geom_text(aes(x=1.5, y=0.6), label=mediator, size=5) +
    
    geom_rect(aes(xmin=2.5, xmax=2.9, ymin=0.1, ymax=0.3), fill="white", color="black") +
    geom_text(aes(x=2.7, y=0.2), label=outcome, size=5)
  
  # Flechas
  p <- p +
    geom_segment(aes(x=0.5, y=0.2, xend=1.3, yend=0.6),
                 arrow=arrow(length=unit(0.2, "cm")), size=0.4) +
    geom_text(aes(x=0.7, y=0.35), label=paste0("a′ = ", round(a, 3)), size=4.5)
  
  p <- p +
    geom_segment(aes(x=1.7, y=0.6, xend=2.5, yend=0.2),
                 arrow=arrow(length=unit(0.2, "cm")), size=0.4) +
    geom_text(aes(x=2.4, y=0.35), label=paste0("b′ = ", round(b, 3)), size=4.5)
  
  p <- p +
    geom_segment(aes(x=0.5, y=0.2, xend=2.5, yend=0.2),
                 arrow=arrow(length=unit(0.2, "cm")), size=0.4) +
    geom_text(aes(x=1.5, y=0.25), label=paste0("c′ = ", round(c_prime, 3)), size=4.5)
  
  p <- p +
    geom_segment(aes(x=0.5, y=0.1, xend=2.5, yend=0.1),
                 arrow=arrow(length=unit(0.2, "cm")), size=0.4, linetype="dashed") +
    geom_text(aes(x=1.5, y=0.15), label=paste0("c = ", round(c_total, 3)), size=4.5)
  
  return(p)
}
# 3. Generate list of all plots
plot_list <- list()
for (i in 1:nrow(results_all)) {
  row <- results_all[i, ]
  plot_list[[i]] <- plot_single_mediation(
    predictor = row$Predictor,
    mediator = row$Mediator,
    outcome = row$Outcome,
    a = row$a_prime,
    b = row$b_prime,
    c_prime = row$c_prime,
    c_total = row$c_total
    )
  }


for(i in 1:21) {
  print(plot_list[[i]])
  tiff(filename = paste0("plot_", i, ".tiff"), width = 1100, height = 560, units = "px")
  print(plot_list[[i]])
  dev.off()
}
# Obtener ruta del directorio actual
img_dir <- getwd()

# Lista de imágenes a cargar
files <- file.path(img_dir, paste0("plot_", 1:3, ".tiff"))

# Crear layout de 1 fila, 3 columnas
grid.newpage()
pushViewport(viewport(layout = grid.layout(1, 3)))

for (i in seq_along(files)) {
  img <- readTIFF(files[i])
  pushViewport(viewport(layout.pos.row = 1, layout.pos.col = i))
  grid.raster(img)
  popViewport()
}

#### Fig Mediation 2 ----

# 2. Función para crear un diagrama de mediación
plot_mediation <- function(predictor, criterion, mediators, effects) {
  p <- ggplot() + xlim(0, 3) + ylim(0, 3) + theme_void()
  
  # Cajas
  p <- p +
    geom_rect(aes(xmin=0.0, xmax=0.6, ymin=1.1, ymax=1.9), fill="white", color="black") +  # Predictor
    geom_text(aes(x=0.3, y=1.5), label=predictor, size=4) +
    
    geom_rect(aes(xmin=1.3, xmax=1.7, ymin=2.5, ymax=2.9), fill="white", color="black") +  # Mediator 1
    geom_text(aes(x=1.5, y=2.7), label=mediators[1], size=3) +
    
    geom_rect(aes(xmin=1.3, xmax=1.7, ymin=0.7, ymax=1.1), fill="white", color="black") +  # Mediator 2
    geom_text(aes(x=1.5, y=0.9), label=mediators[2], size=3) +
    
    geom_rect(aes(xmin=1.3, xmax=1.7, ymin=0.1, ymax=0.5), fill="white", color="black") +  # Mediator 3
    geom_text(aes(x=1.5, y=0.3), label=mediators[3], size=3) +
    
    geom_rect(aes(xmin=2.5, xmax=2.9, ymin=1.1, ymax=1.9), fill="white", color="black") +  # Criterion
    geom_text(aes(x=2.7, y=1.5), label=criterion, size=4)
  
  # Flechas y efectos (a paths)
  p <- p +
    geom_segment(aes(x=0.6, y=1.5, xend=1.3, yend=2.7), arrow=arrow(length = unit(0.2, "cm")), size=0.05) +
    geom_text(aes(x=0.9, y=2.5), label=paste("a1 =", effects$a1), size=3) +
    
    geom_segment(aes(x=0.6, y=1.5, xend=1.3, yend=0.9), arrow=arrow(length = unit(0.2, "cm")), size=0.05) +
    geom_text(aes(x=1.1, y=1.4), label=paste("a2 =", effects$a2), size=3) +
    
    geom_segment(aes(x=0.6, y=1.5, xend=1.3, yend=0.3), arrow=arrow(length = unit(0.2, "cm")), size=0.05) +
    geom_text(aes(x=0.9, y=0.5), label=paste("a3 =", effects$a3), size=3)
  
  # b paths
  p <- p +
    geom_segment(aes(x=1.7, y=2.7, xend=2.5, yend=1.5), arrow=arrow(length = unit(0.2, "cm")), size=0.05) +
    geom_text(aes(x=2.2, y=2.5), label=paste("b1 =", effects$b1), size=3) +
    
    geom_segment(aes(x=1.7, y=0.9, xend=2.5, yend=1.5), arrow=arrow(length = unit(0.2, "cm")), size=0.05) +
    geom_text(aes(x=1.9, y=1.4), label=paste("b2 =", effects$b2), size=3) +
    
    geom_segment(aes(x=1.7, y=0.3, xend=2.5, yend=1.5), arrow=arrow(length = unit(0.2, "cm")), size=0.05) +
    geom_text(aes(x=2.2, y=0.5), label=paste("b3 =", effects$b3), size=3)
  
  # c' y c total
  p <- p +
    geom_segment(aes(x=0.6, y=1.5, xend=2.5, yend=1.5), arrow=arrow(length = unit(0.2, "cm"), type="closed"), size=0.05, linetype="dashed") +
    geom_text(aes(x=2.7, y=2.4), label=paste("c' =", effects$c_prime), size=3)
  
  return(p)
}


effects_list <- list(
  list(a1 = -0.328, a2 = -0.343, a3 = -0.270, b1 = -0.158, b2 = -0.664, b3 = -0.614, c = 2.612, c_prime = 2.560),  # FUNMOVESStat
  list(a1 =  0.002, a2 =  0.005, a3 =  0.005, b1 = -0.170, b2 = -0.658, b3 = -0.562, c = -0.025, c_prime = -0.024),  # FUNMOVESPer
  list(a1 = -0.767, a2 = -0.119, a3 = -0.303, b1 = -0.433, b2 = -0.787, b3 = -0.646, c = 1.435, c_prime = 1.104),  # MABCStat
  list(a1 =  0.008, a2 =  0.005, a3 =  0.008, b1 = -0.420, b2 = -0.622, b3 = -0.341, c = -0.047, c_prime = -0.044),  # MABC_T
  list(a1 =  0.000, a2 =  0.002, a3 =  0.004, b1 = -0.489, b2 = -0.830, b3 = -0.806, c = -0.008, c_prime = -0.008),  # MABC_MD
  list(a1 = -0.004, a2 =  0.004, a3 =  0.003, b1 = -0.486, b2 = -0.884, b3 = -0.876, c = 0.005,  c_prime = 0.003),   # MABC_AC
  list(a1 =  0.021, a2 =  0.003, a3 =  0.007, b1 = -0.204, b2 = -0.615, b3 = -0.102, c = -0.054, c_prime = -0.050)   # MABC_B
)

predictors <- c("FUNMOVESStat", "FUNMOVESPer", "MABCStat", "MABC_T", "MABC_MD", "MABC_AC", "MABC_B")

# 4. Crear cada gráfico
plots <- list()

for (i in 1:7) {
  plots[[i]] <- plot_mediation(
    predictor = predictors[i],
    criterion = "BMI",
    mediators = c("DietTotal", "WeekPAQC", "TotalPAQC"),
    effects = effects_list[[i]]
  )
}

# 5. Combinar todos los gráficos
final_plot <- plot_grid(plotlist = plots, ncol = 1)
print(final_plot)
