# Supplementary material for: Physical Activity as a Key Factor in Elevated BMI Among Children with Developmental Coordination Disorder: A Cross-Sectional Analysis
Source: Children (Basel). 2025 Sep 4;12(9):1178. doi: 10.3390/children12091178 (PMC12468642; doi:10.3390/children12091178)
Supplement: Supplementary file 1 [file children-12-01178-s001.zip › Database - Lifestyle on DCD.xlsx]

## Sheet: Sheet1
ID	Yeargroup	School	Sex	Age	FUNMOVESStat	MABCStat	FUNMOVESPer	MABC_MD	MABC_AC	MABC_B	MABC_T	Weight	Height	BMI	Bodyfat	FundOrb	WHO	Arriba2016	AEP2018	TotalPAQC	ClasTotalPAQC	WeekPAQC	ClasWeekPAQC	Illness	DietTotal	DietClas	KrecePA	ClasKrecePA
B001	5	1	1	10.4658	0		32					26.65	1.28	16.2659	19.7	normal	normal	normal	normal	2.3955	Low	2.14286	Low	0	6	need improvement	6	Regular
B002	5	1	2	10.9808	0		45					49.85	1.48	22.7584	16.5	overweight	overweight	overweight	obesity	2.67659	Low	2.71429	Low	0	8	optimus diet	8	Good
B003	5	1	1	10.5342	0		72					42.35	1.35	23.2373	30.1	overweight	obesity	obesity	obesity	3.34854	Regular	3.42857	Regular	0	9	optimus diet	9	Good
B004	3	1	2	9.18356	0		41					30.7	1.38	16.1206	20.8	normal	normal	normal	normal	2.29762	Low	2.71429	Low	0	6	need improvement	8	Good
B005	1	2	1	7.06301	0		29					29.6	1.22	19.8871	26.2	overweight	obesity	overweight	obesity	2.94494	Low	3.14286	Regular	0	8	optimus diet	6	Regular
B006	3	1	1	9.23288	0		82					28	1.31	16.3161	16.8	normal	normal	normal	normal	3.00397	Regular	4.28571	Intense	0	9	optimus diet	9	Good
B007	3	1	2	9.24658	1		9					33.1	1.29	19.8906	33	normal	overweight	overweight	overweight	2.96503	Low	3.42857	Regular	0	6	need improvement	8	Good
B008	5	1	2	10.8822	1	1	6	25	0	9	1	48.05	1.49	21.6432	30	overweight	overweight	overweight	overweight	2.72421	Low	3.14286	Regular	0	10	optimus diet	6	Regular
B009	3	1	2	8.99178	1		5					49.15	1.4	25.0765	36.7	obesity	obesity	obesity	obesity	2.27902	Low	1.85714	Very Low	0	5	need improvement	6	Regular
B010	5	1	1	10.4712	0		59					35.2	1.47	16.2895	22.7	normal	normal	normal	normal	3.17725	Regular	3.42857	Regular	0	9	optimus diet	7	Regular
B011	5	1	1	11.0849	1	0	6	5	91	37	37	53.5	1.55	22.2685	30.9	overweight	overweight	overweight	overweight	2.81746	Low	2.85714	Low	0	6	need improvement	8	Regular
B012	5	1	2	10.5507	0		45													2.4537	Low	3	Regular	0	6	need improvement	6	Regular
B013	1	2	1	6.13425	1	1	6	0	25	63	5	19.6	1.21	13.3871	19.2	underweight	normal	normal	normal	3.43527	Regular	3.85714	Regular	0	10	optimus diet	9	Good
B014	3	1	1	8.96986	0		96					27.7	1.37	14.7584	18.3	normal	normal	normal	normal	3.2939	Regular	4.14286	Intense	0	6	need improvement	6	Regular
B015	3	1	1	9.0274	0		21					33.6	1.43	16.4311	19.5	normal	normal	normal	normal	2.82738	Low	3.28571	Regular	0	6	need improvement	9	Good
B016	3	1	1	8.65753	0		82					30.45	1.36	16.463	18.4	normal	normal	normal	normal	2.7939	Low	3.14286	Regular	0	8	optimus diet	6	Regular
B017	5	1	2	10.5863	0		12					41.9	1.6	16.3672	21.1	normal	normal	normal	normal	3.63095	Regular	4.42857	Intense	0	9	optimus diet	9	Good
B018	5	1	1	10.8274	0		45					35	1.39	18.115	20.8	normal	normal	normal	normal	3.46627	Regular	3.57143	Regular	0	8	optimus diet	9	Good
B019	5	1	1	10.7342	0		59					28.7	1.43	14.0349		underweight	normal	normal	normal	2.49537	Low	3	Regular	0	8	optimus diet	6	Regular
B020	2	2	2	7.85753	0		54					25.2	1.34	14.0343	22.1	underweight	normal	normal	normal	2.9375	Low	4	Intense	0	6	need improvement	9	Good
B021	3	1	1	8.27945	0		30					27.9	1.33	15.7725	16.2	normal	normal	normal	normal	4.28943	Intense	4.85714	Intense	0	11	optimus diet	7	Regular
B022	3	1	2	8.8	0		64					35.05	1.42	17.3825	21.3	normal	normal	normal	normal	2.1131	Low	2.57143	Low	0	10	optimus diet	4	Bad
B023	5	1	2	10.4685	0		72					33.15	1.43	16.2111	26.8	normal	normal	normal	normal	2.0787	Low	3	Regular	1	9	optimus diet	7	Regular
B024	3	1	1	9.03288	1		3					27.45	1.43	13.4236	14.6	underweight	normal	normal	normal	3.54241	Regular	3.71429	Regular	0	7	need improvement	9	Good
B025	5	1	1	10.2329	0		59					41.7	1.46	19.5628	27.5	normal	overweight	normal	normal	3.51455	Regular	3.71429	Regular	1	6	need improvement	9	Good
B026	5	1	1	10.4877	0		20													3.00728	Regular	2.85714	Low	0	10	optimus diet	9	Good
B027	6	2	1	11.4986	0		84					45.4	1.57	18.4186	20.6	normal	normal	normal	normal	3.23942	Regular	3.57143	Regular	0	9	optimus diet	5	Bad
B028	3	1	2	8.46849	0		52					28.4	1.29	17.0663	22.4	normal	normal	normal	normal	2.47842	Low	3.28571	Regular	0	8	optimus diet	9	Good
B029	3	1	2	8.36164	0		52					22	1.21	15.0263	19.3	normal	normal	normal	normal	2.28125	Low	3	Regular	1	5	need improvement	9	Good
B030	5	1	2	10.9479	0		83					39.6	1.4	20.2041		normal	overweight	normal	overweight	2.65608	Low	2.57143	Low	0	6	need improvement	9	Good
B031	5	1	1	10.7315	0		59					29.85	1.4	15.2296	13.4	normal	normal	normal	normal
B032	4	2	2	9.49041	0		93					46.6	1.5	20.7111	27.9	normal	overweight	overweight	overweight	3.3955	Regular	3.14286	Regular	0	9	optimus diet	6	Regular
B033	3	1	2	9.15068	0		82					25.1	1.24	16.3241	21.7	normal	normal	normal	normal	2.34524	Low	3.42857	Regular	0	4	need improvement	9	Good
B034	5	1	1	10.9671	1		1					36.55	1.47	16.9142	20.3	normal	normal	normal	normal	2.26323	Low	2.28571	Low	0	7	need improvement	7	Regular
B035	5	1	2	10.3288	0		32					42.45	1.43	20.759		normal	overweight	overweight	overweight	3.52447	Regular	3.42857	Regular	0	9	optimus diet	8	Good
B036	5	1	2	10.6438	0		59					32.9	1.43	16.0888	18.9	normal	normal	normal	normal	2.46362	Low	2.71429	Low	0	5	need improvement	9	Good
B037	3	1	2	8.60548	0	0	52	63	25	63	50	33.2	1.43	16.2355	21.8	normal	normal	normal	normal	3.13318	Regular	2.85714	Low	0
B038	1	2	1	6.90137	0		66					24.75	1.3	14.645	16.7	normal	normal	normal	normal	1.8192	Very Low	3.42857	Regular	0	2	very low quality	2	Bad
B039	3	1	1	8.58904	0		21					26.35	1.32	15.1228	16.9	normal	normal	normal	normal	2.51414	Low	3.57143	Regular	0	9	optimus diet	8	Good
B040	3	1	1	8.50411	0		41					26.55	1.31	15.4711	16.2	normal	normal	normal	normal	3.02158	Regular	3.71429	Regular	0	11	optimus diet	7	Regular
B041	3	1	2	8.45753	0		64					30.7	1.32	17.6194	22.2	normal	normal	normal	normal	2.76414	Low	3.57143	Regular	0	9	optimus diet	7	Regular
B042	5	1	1	11.1863	0		20					43.05	1.53	18.3904		normal	normal	normal	normal	4.03505	Intense	3.85714	Regular	0	7	need improvement	7	Regular
B043	4	2	2	10.0685	1	1	4	5	9	37	5	63.6	1.57	25.8023	41.2	overweight	obesity	obesity	obesity	2.42725	Low	2.42857	Low	0	7	need improvement	2	Bad
B044	3	1	2	8.60274	0		82					25.35	1.33	14.3309	20.4	underweight	normal	normal	normal	3.14435	Regular	3.57143	Regular	0	7	need improvement	8	Good
B045	5	1	1	11.074	0		98					26.3	1.33	14.868	14.7	underweight	normal	normal	normal	3.23214	Regular	3.71429	Regular	0	7	need improvement	9	Good
B046	3	1	2	8.39726	0	0	30	16	5	75	25	26.95	1.32	15.4672	20.5	normal	normal	normal	normal	1.86533	Very Low	2.71429	Low	0	6	need improvement	7	Regular
B047	3	1	1	9.20274	0		82					31.4	1.4	16.0204	18.3	normal	normal	normal	normal	3.48065	Regular	3.42857	Regular	0	9	optimus diet	8	Regular
B048	5	1	2	11.137	0		45					35.9	1.39	18.5808	23.3	normal	normal	normal	normal	2.24339	Low	2.85714	Low	0	9	optimus diet	8	Good
B049	5	1	2	10.274	0		72					35.85	1.37	19.1006		normal	overweight	normal	normal	2.8373	Low	3.28571	Regular	0	7	need improvement	8	Good
B050	1	2	1	6.62192	0	0	29	25	25	63	37	28.75	1.22	19.316	24.9	overweight	obesity	obesity	obesity	2.03125	Low	2	Low	0	7	need improvement	7	Regular
B051	3	1	1	8.64384	0		21					31.95	1.42	15.8451	18.8	normal	normal	normal	normal	3.24926	Regular	3.28571	Regular	0	9	optimus diet	8	Regular
B052	5	1	1	10.3753	0		59					43.3	1.46	20.3134	27.2	normal	overweight	normal	overweight	2.73214	Low	3.71429	Regular	1	9	optimus diet	7	Regular
B053	5	1	2	11.0466	0		83					26.8	1.37	14.2789	17.4	underweight	normal	normal	normal	2.65344	Low	2.71429	Low	0	5	need improvement	5	Regular
B054	5	1	1	11.1507	0		20					35.9	1.37	19.1273	23.8	normal	normal	normal	normal	2.17725	Low	2.42857	Low	0	7	need improvement	4	Bad
B055	3	1	2	8.36712	0		14					23.55	1.27	14.601	19.9	normal	normal	normal	normal	2.58259	Low	3.28571	Regular	0	6	need improvement	7	Regular
B056	5	1	2	10.6548	0		32					42.1	1.46	19.7504	32.4	normal	overweight	normal	normal						9	optimus diet	6	Regular
B057	5	1	1	10.3534	0		59					44.75	1.35	24.5542		overweight	obesity	obesity	obesity	3.02116	Regular	3.85714	Regular	0	11	optimus diet	8	Regular
B058	5	1	2	10.8466	0		83					33.95	1.45	16.1474	22.3	normal	normal	normal	normal	2.53175	Low	3.28571	Regular	0	8	optimus diet	8	Good
B059	5	1	1	11.0247	0	1	45	1	1	0	0	37.25	1.54	15.7067	19.8	normal	normal	normal	normal	1.51058	Very Low	2.42857	Low	0	5	need improvement	3	Bad
B060	1	2	1	7.03562	0	0	97	75	84	63	84	24.5	1.28	14.9536	17.2	normal	normal	normal	normal	2.62872	Low	3.57143	Regular	0	6	need improvement	7	Regular
B061	3	1	1	8.87397	0	0	64	16	63	37	37	26.55	1.32	15.2376	17.5	normal	normal	normal	normal	3.21801	Regular	4.28571	Intense	0	7	need improvement	9	Good
B062	3	1	1	8.8137	0		89					20	1.2	13.8889	15.4	underweight	normal	normal	normal	3.45759	Regular	4.28571	Intense	0	4	need improvement	9	Good
B063	3	1	1	8.68767	0		21					26.8	1.3	15.858	16.7	normal	normal	normal	normal	2.61533	Low	2.71429	Low	0	7	need improvement	10	Good
B064	5	1	1	10.6932	0		20					27.25	1.35	14.952	13	normal	normal	normal	normal	3.59127	Regular	3.57143	Regular	0	6	need improvement	9	Good
B065	5	1	2	10.8301	0		59					43.35	1.37	23.0966	35.7	overweight	overweight	overweight	obesity	2.79431	Low	2.85714	Low	0	6	need improvement	9	Good
B066	5	1	2	10.8411	0		45					44.7	1.39	23.1354		overweight	obesity	overweight	obesity	3.20569	Regular	3.14286	Regular	0
B067	3	1	2	8.78356	0		41					24.2	1.27	15.004	20	normal	normal	normal	normal	3.49405	Regular	4.28571	Intense	0	9	optimus diet	9	Good
B068	3	1	1	8.66575	0		41					30.45	1.39	15.7601	17.3	normal	normal	normal	normal	3.15699	Regular	3.71429	Regular	0	9	optimus diet	4	Bad
B069	3	1	2	9	0		52					24.7	1.28	15.0757	17.6	normal	normal	normal	normal	2.95536	Low	4.14286	Intense	0	5	need improvement	9	Good
B070	5	1	2	10.4356	0		59					34.85	1.45	16.5755		normal	normal	normal	normal	3.28108	Regular	2.57143	Low	0	7	need improvement	9	Good
B071	5	1	2	10.9178	0		83					39.35	1.52	17.0317	20.6	normal	normal	normal	normal	4.36706	Intense	4.42857	Intense	0	10	optimus diet	10	Good
B072	5	1	1	10.2822	0		95					49.6	1.57	20.1225	39	normal	overweight	normal	overweight	3.04365	Regular	3.14286	Regular	0	7	need improvement	8	Good
B073	3	1	1	8.73699	0		96					32.85	1.42	16.2914	17.5	normal	normal	normal	normal	4.45908	Intense	4.71429	Intense	0	9	optimus diet	10	Good
B074	3	1	1	8.49315	0		82					25.1	1.28	15.3198	19.5	normal	normal	normal	normal	2.51488	Low	3.28571	Regular	0	7	need improvement	9	Good
B075	3	1	2	8.26575	0		74					27.15	1.27	16.833	21.9	normal	normal	normal	normal	2.82812	Low	3	Regular	0	5	need improvement	6	Regular
B076	5	1	2	11.1178	0	0	59	75	75	75	84	32.95	1.45	15.6718	16.4	normal	normal	normal	normal	2.08267	Low	2.28571	Low	0	7	need improvement	9	Good
B077	5	1	1	10.7699	0		32													3.41997	Regular	4.57143	Intense	0	7	need improvement	8	Regular
B078	5	1	1	11.1205	0		59					45.45	1.55	18.9178	25.2	normal	normal	normal	normal	2.86905	Low	3.57143	Regular	0	5	need improvement	9	Good
B079	3	1	2	8.32329	0		74					29	1.33	16.3944	18.8	normal	normal	normal	normal	3.43973	Regular	4.14286	Intense	0	8	optimus diet	10	Good
B080	3	1	2	8.49315	1	0	5	50	9	37	25	41.85	1.37	22.2974	31.8	overweight	obesity	obesity	obesity	2.05655	Low	2.28571	Low	0	8	optimus diet	7	Regular
B081	5	1	2	10.5699	0		59					28.75	1.68	10.1864		underweight	underweight	underweight	underweight	2.77315	Low	3	Regular	0	11	optimus diet	10	Good
B082	5	1	1	10.6164	0		90					31.05	1.38	16.3043	15.2	normal	normal	normal	normal	3.80622	Regular	3.71429	Regular	0	6	need improvement	9	Good
B083	5	1	1	10.7178	0	0	20	9	75	5	16	53.75	1.48	24.5389	34.1	overweight	obesity	obesity	obesity	2.38161	Low	3.14286	Regular	0	6	need improvement	8	Regular
B084	1	2	2	6.73973	0		81					26	1.17	18.9934	28.3	overweight	overweight	overweight	obesity	1.93676	Very Low	1.28571	Very Low	1	9	optimus diet	2	Bad
B085	3	1	1	8.71507	0		74					31.05	1.38	16.3043	18.8	normal	normal	normal	normal	3.14955	Regular	3.57143	Regular	0	5	need improvement	6	Regular
B086	5	1	1	10.3397	0		12					35.75	1.43	17.4825	22.5	normal	normal	normal	normal	2.17725	Low	2.42857	Low	0	5	need improvement	4	Bad
B087	5	1	1	10.2247	0		90					33.05	1.44	15.9385	14	normal	normal	normal	normal	2.50132	Low	3.42857	Regular	0	6	need improvement	8	Regular
B088	5	1	1	10.6411	0		32					29.05	1.36	15.7061	19.4	normal	normal	normal	normal	3.20701	Regular	2.57143	Low	0	11	optimus diet	7	Regular
B089	1	2	2	6.65479	0		29					25	1.21	17.0753	24.7	normal	normal	normal	normal	2.07292	Low	2	Low	0	8	optimus diet	8	Good
B090	3	1	2	8.4137	0		74					31.9	1.34	17.7656	22.7	normal	overweight	normal	normal	2.28199	Low	2.71429	Low	0	4	need improvement	8	Good
B091	3	1	1	8.35616	0		41					25.8	1.29	15.5039	16.2	normal	normal	normal	normal	3.74702	Regular	3.14286	Regular	0	7	need improvement	9	Good
B092	5	1	2	10.7562	0		83					26.45	1.34	14.7305	14.3	underweight	normal	normal	normal	3.21362	Regular	3.71429	Regular	1	6	need improvement	9	Good
B093	5	1	1	10.8356	0		59					42.1	1.49	18.9631	21.8	normal	overweight	normal	normal	3.12103	Regular	2.71429	Low	0	6	need improvement	8	Regular
B094	5	1	2	10.2603	0		32					29	1.43	14.1816		underweight	normal	normal	normal	3.05093	Regular	4	Intense	0	3	very low quality	7	Regular
B095	3	1	1	8.54521	0		14					25.75	1.31	15.005	15.3	normal	normal	normal	normal	2.89137	Low	3.71429	Regular	0	6	need improvement	7	Regular
B096	1	2	1	6.3726	1	1	6	9	25	16	9	23.05	1.22	15.4864	23.2	normal	normal	normal	normal	2.18229	Low	3	Regular	1	8	optimus diet	0	Bad
B097	2	2	1	7.27123	0	0	78	91	63	63	75	26.3	1.29	15.8043	20.6	normal	normal	normal	normal					0	4	need improvement	9	Good
B098	3	1	2	8.4137	0		64					41.8	1.33	23.6305	37.8	overweight	obesity	obesity	obesity	1.59226	Very Low	2.57143	Low	0	5	need improvement	7	Regular
B099	3	1	1	8.65753	0		14					28.65	1.37	15.2645	15.1	normal	normal	normal	normal	2.48512	Low	2.71429	Low	1	5	need improvement	4	Bad
B100	5	1	1	10.2384	0		72					45.3	1.43	22.1527	28.5	overweight	obesity	overweight	overweight	2.36574	Low	2	Low	0	7	need improvement	4	Bad
B101	5	1	2	10.6192	0		45					39.7	1.43	19.4142		normal	overweight	normal	normal	3.18519	Regular	4	Intense	0	7	need improvement	6	Regular
B102	5	1	2	10.4055	0		59					35.9	1.5	15.9556	23.8	normal	normal	normal	normal	3.54299	Regular	3.42857	Regular	1	10	optimus diet	7	Regular
B103	3	1	2	8.39726	0		30					32.95	1.29	19.8005	29.7	normal	overweight	overweight	overweight	2.57515	Low	3.14286	Regular	0	10	optimus diet	8	Good
B104	3	1	1	8.69041	0		41					26.6	1.29	15.9846	22.1	normal	normal	normal	normal	1.90848	Very Low	2.14286	Low	0	6	need improvement	6	Regular
B105	5	1	2	11.0986	0		98					28.95	1.43	14.1572	13.2	underweight	normal	normal	normal	4.15741	Intense	4	Intense	0	12	optimus diet	9	Good
B106	3	1	2	8.60822	0		30					28.7	1.36	15.5169	23.6	normal	normal	normal	normal	2.6942	Low	3.42857	Regular	0	5	need improvement	9	Good
B107	5	1	2	11.0137	0		32													3.34987	Regular	3.85714	Regular	0	5	need improvement	9	Good
B108	5	1	1	10.5836	0		45					27.85	1.34	15.5101	13.9	normal	normal	normal	normal	2.97354	Low	3.42857	Regular	0	6	need improvement	7	Regular
B109	1	2	2	6.13699	0		66					22.5	1.2	15.625	24.9	normal	normal	normal	normal	2.47545	Low	3.42857	Regular	0	8	optimus diet	9	Good
B110	3	1	1	9.03288	0		89					28.75	1.35	15.775	21.4	normal	normal	normal	normal	2.6689	Low	3.14286	Regular	0	6	need improvement	9	Good
B111	3	1	2	8.96164	0		41					22.5	1.23	14.8721	21.1	normal	normal	normal	normal	2.74405	Low	3.28571	Regular	0	9	optimus diet	10	Good
B112	5	1	1	10.2521	0		45					39.85	1.39	20.6252	22.2	overweight	overweight	normal	overweight	3.37963	Regular	4	Intense	0	6	need improvement	9	Good
B113	5	1	1	10.8274	0		83					38.2	1.45	18.1688	28.1	normal	normal	normal	normal	2.02579	Low	1.85714	Very Low	0	11	optimus diet	7	Regular
B114	3	1	2	8.98904	0		30					30.7	1.32	17.6194	23.5	normal	normal	normal	normal	2.39062	Low	3	Regular	1	6	need improvement	8	Good
B115	3	1	1	9.11233	1	0	3	5	63	9	16	32.15	1.34	17.9049	28.7	normal	overweight	normal	normal	3.00595	Regular	2.71429	Low	0	9	optimus diet	6	Regular
B116	5	1	2	10.2384	0		72					27.75	1.32	15.9263	16.3	normal	normal	normal	normal	3.43188	Regular	3.42857	Regular	0	4	need improvement	8	Good
B117	1	2	1	6.6411	0		47					19.6	1.17	14.3181	19.5	normal	normal	normal	normal	1.91146	Very Low	2	Low	0	6	need improvement	3	Bad
B118	3	1	2	8.6137	0		74					25.25	1.34	14.0622	16.9	underweight	normal	normal	normal	2.94717	Low	3.28571	Regular	0	9	optimus diet	9	Good
B119	3	1	2	9.22192	0		93					33.8	1.36	18.2742	20.6	normal	normal	normal	normal	2.75595	Low	3.71429	Regular	0	9	optimus diet	9	Good
B120	5	1	2	11.1452	1	0	6	50	63	50	63									3.75728	Regular	3.85714	Regular	0	7	need improvement	9	Good
B121	3	1	2	8.54247	0	0	82	16	25	63	25	36.7	1.45	17.4554	21.9	normal	normal	normal	normal	3.33333	Regular	4	Intense	0	8	optimus diet	8	Good
B122	5	1	2	10.5479	0		20					35.65	1.43	17.4336		normal	normal	normal	normal	2.02976	Low	2.14286	Low	0	7	need improvement	3	Bad
B123	5	1	1	10.4411	0		98					30.55	1.42	15.1508	13.6	normal	normal	normal	normal	4.38029	Intense	4.71429	Intense	0	6	need improvement	9	Good
B124	3	1	2	8.72055	0	0	74	63	16	37	37	26.5	1.34	14.7583	23.4	underweight	normal	normal	normal	2.18973	Low	2.14286	Low	0	7	need improvement	8	Good
B125	5	1	1	11.0658	0		32													3.0377	Regular	3.71429	Regular	0	3	very low quality	7	Regular
B126	3	1	2	9.2	0		30					30.05	1.29	18.0578	26.9	normal	normal	normal	normal	2.59524	Low	2.42857	Low	0	6	need improvement	6	Regular
B127	5	1	1	11.1397	0		32					43.65	1.53	18.6467	18.5	normal	normal	normal	normal	3.27976	Regular	3.14286	Regular	0	8	optimus diet	9	Good
B128	1	2	1	6.68767	0		66					32.15	1.23	21.2506	28.9	obesity	obesity	obesity	obesity	2.60045	Low	3.42857	Regular	0	4	need improvement	8	Regular
B129	5	1	1	10.2411	0		32					44.7	1.38	23.472		overweight	obesity	obesity	obesity	2.68519	Low	2	Low	1	4	need improvement	0	Bad
B130	3	1	2	8.28219	0		21					33.3	1.32	19.1116	28.7	normal	overweight	normal	overweight	2.25595	Low	2.71429	Low	0	8	optimus diet	6	Regular
B131	3	1	1	8.94521	0		30					30.25	1.34	16.8467	19.4	normal	normal	normal	normal	2.17411	Low	3.14286	Regular	0	6	need improvement	8	Regular
B132	5	1	1	10.5973	0		83					36.9	1.41	18.5604	20.1	normal	normal	normal	normal	2.9504	Low	2.42857	Low	0	5	need improvement	8	Regular
B133	5	1	2	10.874	0	0	98	84	9	75	63	31.9	1.38	16.7507	20.4	normal	normal	normal	normal	2.90079	Low	2.85714	Low	0	5	need improvement	9	Good
B134	1	2	2	6.76986	0		81					20.65	1.21	14.1042	20.8	normal	normal	normal	normal	1.63021	Very Low	1	Very Low	0	6	need improvement	6	Regular
B135	5	1	1	10.8329	0		45					47.15	1.38	24.7585		overweight	obesity	obesity	obesity						6	need improvement	8	Regular
B136	3	1	2	8.98904	0		82					25	1.26	15.747	18.9	normal	normal	normal	normal	4.19271	Intense	5	Intense	0	9	optimus diet	10	Good
B137	5	1	1	10.6356	0		45					23.6	1.25	15.104	17	normal	normal	normal	normal	2.21825	Low	2.71429	Low	0	6	need improvement	4	Bad
B138	3	1	1	8.36986	0		52					29.45	1.29	17.6973	20.7	normal	overweight	normal	normal	2.4933	Low	3.57143	Regular	0	6	need improvement	8	Regular
B139	3	1	1	8.86849	0		82					24.15	1.27	14.973	16.9	normal	normal	normal	normal	3.10342	Regular	3.28571	Regular	0	7	need improvement	8	Good
B140	5	1	1	11.137	0		98					30.85	1.45	14.673	15.4	underweight	normal	normal	normal	4.31614	Intense	4.42857	Intense	0	4	need improvement	5	Bad
B141	5	1	2	10.4849	1	0	3	50	5	75	25	34.75	1.5	15.4444	18.1	normal	normal	normal	normal	2.59458	Low	3.14286	Regular	0	6	need improvement	9	Good
B142	2	2	1	7.70959	0		92					25.15	1.29	15.1133	17.9	normal	normal	normal	normal	3.57961	Regular	3.42857	Regular	0	8	optimus diet	9	Good
B143	5	1	2	11.0712	1		3					34.6	1.48	15.7962		normal	normal	normal	normal	2.44511	Low	2.71429	Low	0	7	need improvement	9	Good
B144	5	1	2	10.3178	0		59					38.85	1.4	19.8214	26.5	normal	overweight	normal	normal	2.32011	Low	2.71429	Low	0	5	need improvement	6	Regular
B145	5	1	1	10.3562	0		32					36.2	1.47	16.7523	24.1	normal	normal	normal	normal	2.38558	Low	2.42857	Low	0	5	need improvement	5	Regular
B146	3	1	1	9.0411	0		41					29.25	1.37	15.5842	17	normal	normal	normal	normal	3.10789	Regular	3.57143	Regular	0	6	need improvement	9	Good
B147	5	1	1	10.8219	0		32					38.5	1.52	16.6638	17.5	normal	normal	normal	normal	3.55423	Regular	3.57143	Regular	0	8	optimus diet	8	Regular
B148	3	1	1	9.06575	0		52					25.7	1.32	14.7498	15.6	normal	normal	normal	normal	3.22098	Regular	4.14286	Intense	0	6	need improvement	9	Good
B149	2	2	1	7.74795	0		41					27	1.23	17.8465	21.2	normal	overweight	normal	overweight	2.96503	Low	3.42857	Regular	0	5	need improvement	9	Good
B150	5	1	2	11.1096	0		72					40.65	1.49	18.31	22.5	normal	normal	normal	normal	3.64484	Regular	4.42857	Intense	0
B151	3	1	1	8.53425	0		52					22.65	1.22	15.2177	16.8	normal	normal	normal	normal	3.79167	Regular	4	Intense	0	7	need improvement	8	Regular
B152	5	1	1	10.7342	0	0	59	50	37	16	25									3.93519	Regular	4	Intense	0	7	need improvement	8	Regular
B153	3	1	1	8.49041	0		74					25.1	1.27	15.562	15	normal	normal	normal	normal	3.38095	Regular	3.71429	Regular	0	5	need improvement	6	Regular
B154	3	1	1	8.72329	0		30					26.7	1.34	14.8697	17	normal	normal	normal	normal	3.25595	Regular	3.71429	Regular	0	6	need improvement	9	Good
B155	5	1	2	11.2192	0		45					41.85	1.58	16.7641	18.2	normal	normal	normal	normal	3.39815	Regular	3	Regular	0	5	need improvement	9	Good
B156	2	2	2	7.55616	0	0	92	25	37	63	37	25.4	1.23	16.7889	22.5	normal	normal	normal	normal	2.52381	Low	2.85714	Low	0	4	need improvement	9	Good
B157	5	1	2	11.137	0		59					30.7	1.32	17.6194	23.8	normal	normal	normal	normal	2.61508	Low	2.28571	Low	0
B158	5	1	1	10.8795	0		20					34.65	1.37	18.4613		normal	normal	normal	normal	3.41336	Regular	3.42857	Regular	0	9	optimus diet	7	Regular
B159	3	1	2	8.50959	0		21					32.1	1.37	17.1027	22.3	normal	normal	normal	normal	1.90327	Very Low	3.14286	Regular	0	7	need improvement	5	Regular
B160	3	1	1	8.64384	1	1	0	2	0	9	0	30.35	1.41	15.2658	18.9	normal	normal	normal	normal	2.62649	Low	3.42857	Regular	0	5	need improvement	7	Regular
B161	3	1	2	8.47123	0		14					31.05	1.31	18.0934	20.5	normal	overweight	normal	normal	2.92188	Low	3	Regular	0	5	need improvement	8	Regular
B162	5	1	2	10.2247	0		32					42.05	1.49	18.9406	27.4	normal	normal	normal	normal
B163	3	1	1	8.39726	0		30					21.6	1.22	14.5122	14.8	normal	normal	normal	normal	2.49479	Low	3	Regular	0	8	optimus diet	5	Bad
B164	3	1	1	8.37808	0		30					32.8	1.33	18.5426	24.4	normal	overweight	normal	overweight	2.89658	Low	2.71429	Low	0	6	need improvement	10	Good
B165	2	2	2	7.41644	0		29					24.85	1.2	17.2569	21.6	normal	normal	normal	normal	2.42188	Low	1	Very Low	0	9	optimus diet	9	Good
B166	2	2	1	7.14795	0		41					26.4	1.25	16.896	20.3	normal	normal	normal	normal	2.2381	Low	2.57143	Low	0	3	very low quality	6	Regular
B167	2	2	2	7.18082	0		41					26.3	1.29	15.8043	19.4	normal	normal	normal	normal	1.89881	Very Low	1.85714	Very Low	0	9	optimus diet	5	Regular
B168	2	2	2	7.50411	0		78					26.25	1.26	16.5344	22.3	normal	normal	normal	normal	2.05432	Low	2.14286	Low	0	7	need improvement	6	Regular
B169	2	2	1	7.51233	0		29					19.65	1.22	13.2021	13.3	underweight	normal	normal	normal	2.56473	Low	4.14286	Intense	0	11	optimus diet	4	Bad
B170	2	2	1	7.62466	1	1	12	0	84	0	0	46.2	1.33	26.1179	39.4	obesity	obesity	obesity	obesity	2.13839	Low	2.85714	Low	0	5	need improvement	8	Regular
B171	2	2	2	7.70959	0	0	41	25	37	84	50	34.3	1.29	20.6117	30.1	overweight	obesity	obesity	obesity	1.95461	Very Low	1.42857	Very Low	0	8	optimus diet	3	Bad
B172	2	2	1	7.75068	0		29					27.85	1.28	16.9983	19.2	normal	normal	normal	normal	3.5372	Regular	3.71429	Regular	0	10	optimus diet	8	Regular
B173	2	2	1	7.65479	1	1	6	37	37	2	9									2.03869	Low	3.14286	Regular	0	8	optimus diet	7	Regular
B174	2	2	1	7.43288	1	0	6	16	37	37	25	27.55	1.22	18.5098	27.5	overweight	overweight	overweight	overweight	1.65848	Very Low	2.14286	Low	0	6	need improvement	5	Bad
B175	2	2	1	7.62466	0	1	29	2	75	5	5	47.15	1.33	26.655	46.5	obesity	obesity	obesity	obesity	2.08705	Low	2.57143	Low	1	4	need improvement	8	Regular
B176	2	2	1	7.7726	0	0	78	75	91	63	84	26.85	1.28	16.3879	18.8	normal	normal	normal	normal	3.4256	Regular	3.57143	Regular	1	6	need improvement	7	Regular
B177	2	2	2	8.83562	0		30					34.5	1.32	19.8003	29.3	normal	overweight	overweight	overweight	2.88021	Low	4	Intense	0	9	optimus diet	7	Regular
B178	2	2	2	8.01096	0		78					32.25	1.3	19.0828	27.1	normal	overweight	normal	overweight	2.44792	Low	3	Regular	0	4	need improvement	8	Good
B179	2	2	1	7.65479	0	0	92	25	84	63	63	23.45	1.31	13.6647	16.5	underweight	normal	normal	normal	2.57664	Low	2.57143	Low	0	6	need improvement	8	Regular
B180	2	2	1	7.73151	0		92					27	1.33	15.2637	23.7	normal	normal	normal	normal	2.4442	Low	2.42857	Low	0	9	optimus diet	6	Regular
B181	2	2	2	8.01918	1	1	6	37	0	5	2	49.3	1.32	28.2943	47.8	obesity	obesity	obesity	obesity	1.83185	Very Low	2.57143	Low	0	2	very low quality	6	Regular
B182	3	2	1	8.40274	0		64					43.9	1.36	23.7349	36.7	obesity	obesity	obesity	obesity	2.48214	Low	2.85714	Low	1	7	need improvement	8	Good
B183	3	2	1	8.1726	0		14					32.55	1.34	18.1276	17.5	normal	overweight	normal	normal	1.52604	Very Low	1	Very Low	0	5	need improvement	5	Bad
B184	3	2	1	8.98356	0		64					35.15	1.32	20.1733	24.5	overweight	obesity	overweight	overweight	3.09077	Regular	3.14286	Regular	0	9	optimus diet	9	Good
B185	3	2	1	8.2	0		30					30.25	1.42	15.002	22.6	normal	normal	normal	normal	2.10789	Low	2.57143	Low	0	8	optimus diet	3	Bad
B186	3	2	2	8.9863	0	0	52	16	5	84	25	25.1	1.35	13.7723	20.3	underweight	normal	normal	normal	3.13988	Regular	3.28571	Regular	0	8	optimus diet	6	Regular
B187	3	2	1	8.83288	0		74					32.3	1.34	17.9884	23.9	normal	overweight	normal	normal	2.71354	Low	3	Regular	0	4	need improvement	3	Bad
B188	3	2	2	8.52877	0		64					34.1	1.26	21.479	30.2	overweight	obesity	overweight	obesity	1.82738	Very Low	2.28571	Low	0	2	very low quality	5	Regular
B189	3	2	1	8.40548	1	1	5	2	0	9	0	23.3	1.25	14.912	21.2	normal	normal	normal	normal	1.6994	Very Low	1.42857	Very Low	0	4	need improvement	5	Regular
B190	3	2	1	9.06301	0		93					26.45	1.32	15.1802	17.3	normal	normal	normal	normal	3.63244	Regular	4.14286	Intense	0	8	optimus diet	9	Good
B191	3	2	1	8.52055	0	1	74	5	16	50	9	24.5	1.27	15.19	16.7	normal	normal	normal	normal	2.44717	Low	3.28571	Regular	0	5	need improvement	8	Good
B192	3	2	2	8.71781	0		93					32.25	1.37	17.1826	23.8	normal	normal	normal	normal	1.8244	Very Low	2.42857	Low	0	4	need improvement	8	Good
B193	3	2	2	8.99452	0		82					28.05	1.32	16.0985	21.8	normal	normal	normal	normal	1.4747	Very Low	1.71429	Very Low	0	8	optimus diet	8	Good
B194	3	2	2	8.45205	0		89					31.65	1.29	19.0193	31.3	normal	overweight	normal	overweight	2.52604	Low	3	Regular	0	11	optimus diet	5	Regular
B195	3	2	1	8.80548	0		82					27.15	1.27	16.833	19.3	normal	normal	normal	normal	1.79688	Very Low	2	Low	1	7	need improvement	2	Bad
B196	3	2	1	8.19452	0	1	41	5	25	37	9	24.95	1.28	15.2283	19.6	normal	normal	normal	normal	1.92411	Very Low	2.14286	Low	0	8	optimus diet	7	Regular
B197	3	2	1	8.83288	0		82					29.65	1.32	17.0168	20.3	normal	normal	normal	normal	2.6875	Low	3	Regular	0	5	need improvement	5	Bad
B198	3	2	2	9.08493	1	0	9	50	63	5	25	49.7	1.39	25.7233	39.8	obesity	obesity	obesity	obesity	2.58557	Low	3.14286	Regular	0	4	need improvement	8	Good
B199	3	2	1	8.64658	0		89					27.45	1.31	15.9956	20.5	normal	normal	normal	normal	2.77679	Low	2.71429	Low	0	3	very low quality	9	Good
B200	3	2	1	8.43288	0		41					37.5	1.32	21.522	27.5	overweight	obesity	obesity	obesity	1.68899	Very Low	1.42857	Very Low	1	7	need improvement	6	Regular
B201	3	2	2	9.02466	0		93					31.5	1.3	18.6391	24.8	normal	overweight	normal	normal	1.25818	Very Low	2.85714	Low	1	7	need improvement	6	Regular
B202	3	2	2	8.52603	0		74					33.95	1.32	19.4846	28.2	normal	overweight	overweight	overweight	2.48512	Low	2.71429	Low	0	9	optimus diet	9	Good
B203	3	2	1	8.3726	0		93					28.55	1.22	19.1817	28.1	overweight	overweight	overweight	overweight	3.53646	Regular	3	Regular	0	8	optimus diet	8	Regular
B204	3	2	2	8.76164	1	0	1	50	1	63	25	45.2	1.39	23.3942	41	overweight	obesity	obesity	obesity	1.4494	Very Low	1.42857	Very Low	0	8	optimus diet	8	Good
B205	4	2	1	9.93973	0		82					27.45	1.41	13.8072	15.7	underweight	normal	normal	normal	3.30026	Regular	3.28571	Regular	0	6	need improvement	9	Good
B206	4	2	1	9.36712	0		17					40.05	1.49	18.0397	15.5	normal	overweight	normal	normal	2.55423	Low	2.57143	Low	0	7	need improvement	8	Regular
B207	4	2	2	10.0712	0	0	65	37	63	91	75	35.35	1.42	17.5312	27	normal	normal	normal	normal	3.3254	Regular	3.42857	Regular	0	8	optimus diet	8	Good
B208	4	2	1	9.95616	0		88					32.1	1.4	16.3776	21.1	normal	normal	normal	normal	2.93452	Low	2.28571	Low	0	6	need improvement	9	Good
B209	4	2	2	9.54247	0		34					40.8	1.4	20.8163	37.4	normal	overweight	overweight	overweight						9	optimus diet	8	Good
B210	4	2	2	10.8219	0		95					33.1	1.41	16.6491	21.3	normal	normal	normal	normal	3.40939	Regular	3.14286	Regular	0	10	optimus diet	2	Bad
B211	4	2	2	9.69041	0	0	65	50	5	91	37	39.6	1.38	20.794	28.8	normal	overweight	overweight	overweight	3.54299	Regular	3.42857	Regular	0	5	need improvement	3	Bad
B212	4	2	2	9.69315	1	0	7	75	5	75	50	44.15	1.43	21.5903	26.3	overweight	overweight	overweight	obesity	3.4418	Regular	3.14286	Regular	0	7	need improvement	6	Regular
B213	4	2	2	9.34795	0		82					47.05	1.42	23.3337	34.6	overweight	obesity	obesity	obesity	4.1369	Intense	3.85714	Regular	0	9	optimus diet	8	Good
B214	4	2	2	9.09315	0		17					47.35	1.35	25.9808	41.1	obesity	obesity	obesity	obesity	2.67725	Low	3.42857	Regular	0	6	need improvement	7	Regular
B215	4	2	1	9.69589	0		65					36.45	1.45	17.3365	19.9	normal	normal	normal	normal	4.62103	Intense	4.71429	Intense	0	5	need improvement	8	Regular
B216	4	2	2	9.36986	0		55					32.35	1.33	18.2882	20.6	normal	normal	normal	normal	2.85317	Low	3.42857	Regular	0	8	optimus diet	8	Good
B217	4	2	1	9.69863	0		44					43.4	1.43	21.2235	29.4	overweight	obesity	overweight	overweight	3.2209	Regular	3.57143	Regular	0	9	optimus diet	6	Regular
B218	5	2	2	10.7644	0		83					50.5	1.58	20.2291	23.5	normal	overweight	normal	overweight	3.35979	Regular	3.57143	Regular	0	5	need improvement	9	Good
B219	5	2	1	10.1945	1	0	6	5	63	50	25	36.35	1.4	18.5459	28.9	normal	overweight	normal	normal	3.78902	Regular	4.14286	Intense	0	8	optimus diet	7	Regular
B220	5	2	1	11.0137	0		83					42.1	1.49	18.9631	27.5	normal	normal	normal	normal	3.21495	Regular	3.14286	Regular	0	9	optimus diet	8	Regular
B221	5	2	2	10.3589	0	0	95	25	25	84	37	35.95	1.43	17.5803	23.6	normal	normal	normal	normal	3.65741	Regular	4	Intense	0	6	need improvement	5	Regular
B222	5	2	2	11.1315	0		14					27.5	1.32	15.7828		normal	normal	normal	normal						10	optimus diet	4	Bad
B223	5	2	2	10.7534	0		20					51.35	1.55	21.3736	29.7	normal	overweight	overweight	overweight						8	optimus diet	6	Regular
B224	5	2	1	10.1507	1		6					40.45	1.39	20.9358	28.6	overweight	overweight	overweight	overweight						5	need improvement	9	Good
B225	5	2	1	10.8027	0		32					47	1.44	22.6659	29.4	overweight	obesity	overweight	obesity						6	need improvement	8	Regular
B226	5	2	1	10.274	1	1	0	0	63	5	2	33.75	1.35	18.5185	20.8	normal	overweight	normal	normal	1.5873	Very Low	1.28571	Very Low	0	6	need improvement	7	Regular
B227	6	2	1	11.4356	1	1	3	9	25	0	0	37.3	1.4	19.0306	24.8	normal	normal	normal	normal	3.8664	Regular	4.71429	Intense	1	4	need improvement	9	Good
B228	6	2	1	11.5534	0		96					43.25	1.55	18.0021	15.5	normal	normal	normal	normal	1.37963	Very Low	1	Very Low	1	7	need improvement	7	Regular
B229	6	2	1	12.0466	0		21					34.85	1.42	17.2833	22	normal	normal	normal	normal	3.05952	Regular	3.28571	Regular	0	5	need improvement	7	Regular
B230	6	2	2	11.5096	0		59					34.6	1.49	15.5849	20.1	underweight	normal	normal	normal	2.53241	Low	3	Regular	1	8	optimus diet	8	Good
B231	6	2	2	11.3178	0	0	29	37	9	37	16	42.05	1.42	20.854	29.5	normal	overweight	normal	overweight	2.00992	Low	1.71429	Very Low	0	7	need improvement	9	Good
B232	6	2	1	11.8904	0		29					58.65	1.6	22.9102	29.8	overweight	overweight	overweight	overweight	2.85913	Low	3.85714	Regular	0	4	need improvement	7	Regular
B233	6	2	1	11.189	0	0	68	50	37	37	50	43.85	1.53	18.7321	18.1	normal	normal	normal	normal	2.68386	Low	3.57143	Regular	0	4	need improvement	9	Good
B234	6	2	1	11.3945	1	1	14	5	5	5	0	58.5	1.48	26.7075	37.8	obesity	obesity	obesity	obesity	2.93783	Low	2.85714	Low	0	7	need improvement	2	Bad
B235	6	2	2	12.6192	0		38					40.65	1.51	17.8282	21.9	normal	normal	normal	normal						8	optimus diet	6	Regular
B236	6	2	1	11.5726	0		84					45.05	1.6	17.5977	18.4	normal	normal	normal	normal	3.25066	Regular	3.71429	Regular	0	8	optimus diet	8	Regular
B237	6	2	2	12.0301	0	0	84	84	16	84	75	45	1.56	18.4911	26.5	normal	normal	normal	normal	3.2209	Regular	3.57143	Regular		10	optimus diet	9	Good
B238	6	2	1	11.6137	0		84					44.2	1.49	19.909	24.1	normal	overweight	normal	normal	2.42725	Low	2.42857	Low	0	5	need improvement	8	Regular
B239	6	2	2	11.5123	0		38					35.4	1.48	16.1614	20.3	normal	normal	normal	normal	2.9828	Low	3.42857	Regular	0	8	optimus diet	8	Good
B240	6	2	1	11.5808	1	0	9	5	37	75	16	40.6	1.51	17.8062	20.9	normal	normal	normal	normal	1.83995	Very Low	2.14286	Low	0	10	optimus diet	9	Good
B241	6	2	1	11.3863	0		77					32	1.49	14.4138	16.6	underweight	normal	normal	normal	3.83333	Regular	4	Intense	0	9	optimus diet	9	Good
B242	6	2	1	12.074	0		38					66.1	1.57	26.8165	38.8	overweight	obesity	obesity	obesity	2.26786	Low	3.28571	Regular	0	6	need improvement	7	Regular
B243	6	2	1	11.4712	0		84					41.25	1.48	18.8322	22.3	normal	normal	normal	normal	2.58399	Low	2.71429	Low	0	5	need improvement	8	Regular

## Sheet: Sheet2
Variable name	Variable Definition	Codification
ID	ID	character
Yeargroup	Primary school 1st to 6th grade	1-6: grade
School	School	1:school one; 2: school two
Sex	Birth sex	1: boy ; 2: girl
Age	Age in years	6-13
FUNMOVESStat	Status by FUNMOVES	1: pDCD ; 0: TD
MABCStat	Status by MABCTotal	1: pDCD ; 0: TD
FUNMOVESPer	FUNMOVES Percentile by yeargroup	0-100
MABC_MD	Manual Dexterity percentil	0-100
MABC_AC	Aiming and catching percentil	0-100
MABC_B	Balance percentil	0-100
MABC_T	MABC Pecentil	0-100
Weight	Weight (Kg)	50-gram scales
Height	Height (m)	1-cm scales
BMI	W(Kg)/H(m)^2
Bodyfat	% body fat
FundOrb	Status according to the Orbegozo Foundation	underweight; normal; overweight, obesity
WHO	Status according to the World Healthy Organization	underweight; normal; overweight, obesity
Arriba2016	Status according to the Arriba clasification	underweight; normal; overweight, obesity
AEP2018	Status according to the Spanish Pediatric Asociation	underweight; normal; overweight, obesity
TotalPAQC	Total PAQ-C score	1-5
ClasTotalPAQC	Clasification by Total PAQ-C score	Very low; low; regular; intense
WeekPAQC	Weekly PAQ-C score	1-5
ClasWeekPAQC	Clasification by weekly PAQ-C score	Very low; low; regular; intense
Illness	Illness status of last week	1: illness ; 0:no problems
DietTotal	Diet total score on Krece Plus	2-12
DietClas	Diet clasification on Krece Plus	Very low quality; need improvement; optimus diet
KrecePA	Physical activity score on Krece Plus	0-10
ClasKrecePA	Physical activity clasification on Krece Plus	Bad; regular; good
